# Supplementary material for: Immunoinformatics and molecular dynamics approaches: Next generation vaccine design against West Nile virus
Source: PLoS One. 2021 Jun 17;16(6):e0253393. doi: 10.1371/journal.pone.0253393 (PMC8211291; doi:10.1371/journal.pone.0253393)
Supplement: S1 File — (XLSX) [file pone.0253393.s004.xlsx]

## Sheet: S1 (Shortlisted BCL epitopes)
Sheet 1:		Potential shortlisted BCL epitopes from 3 structural proteins of WNV
Protein	Rank	ABCpred	Start position	End Position	Score	Vaxijen Score (Threshold 0.4)	Bepipred 2.0	Emini surface accesibility	Allergenecity (Allertop)	Toxicity (ToxinPred)
Capsid C	4	SKKPGGPGKSRAVNML	2	17	0.79	0.7936	PGGPGKSRAVNMLKRGMPRVLSLIGLK	KKPGGP	Non-allergen	Non-Toxin
	10	LKRGMPRVLSLIGLKR	17	32	0.51	0.5267	PGGPGKSRAVNMLKRGMPRVLSLIGLK	KRGMPR	Non-allergen	Non-Toxin
	4	LSAGNDPEDIDCWCTK	56	71	0.88	1.0423	TYECPVLSAGNDPED	SAGNDP	Non-Allergen	Non-Toxin
prM	8	SLTVQTHGESTLANKK	93	108	0.78	0.7394	CTKTRHSRRSRRSLTVQTHGESTLANKKGAWMDSTKATRY	QTHGES	Non-Allergen	Non-Toxin
	10	VRYGRCTKTRHSRRSR	76	91	0.73	0.5594	CTKTRHSRRSRRSLTVQTHGESTLANKKGAWMDSTKATRY	GRCTKTRHSRRSRRS	Non-Allergen	Non-Toxin
	12	TKTRHSRRSRRSLTVQ	82	97	0.69	0.9868	CTKTRHSRRSRRSLTVQTHGESTLANKKGAWMDSTKATRY	GRCTKTRHSRRSRRS	Non-Allergen	Non-Toxin
	1	CVTIMSKDKPTIDVKM	30	45	0.94	1.1005	GMSNRDFLEGVSGATWVDLVLEGDSCVTIMSKDKPTIDVKMMNMEAANLAEVRSYCYLATVSDLSTKAACPTMGEAHNDKRADPAFVCRQGVVDRGWGNGCGLFGKGSIDTCAKFACSTKAI	MSKDKPTI	NON-allergen	Non-Toxin
Envelope	24	QSVIALGSQEGALHQA	250	265	0.66	0.4926	PTTVESHGNYSTQVGATQAGRFSITPAAPSYTLKLGEYGEVTVDCEPRSGIDTNAYYVMTVGTKTFLVHREWFMDLNLPWSSAGSTVWRNRETLMEFEEPHATKQSVIALGSQEGALHQALA	GSQEGA	NON-allergen	Non-Toxin
	25	FEEPHATKQSVIALGS	242	257	0.65	0.4334	PTTVESHGNYSTQVGATQAGRFSITPAAPSYTLKLGEYGEVTVDCEPRSGIDTNAYYVMTVGTKTFLVHREWFMDLNLPWSSAGSTVWRNRETLMEFEEPHATKQSVIALGSQEGALHQALA	EFEEPHATKQ	NON-allergen	Non-Toxin
	28	YIVVGRGEQQINHHWH	383	398	0.59	1.0926	YIVVGRGEQQINHHWHKSGSSIGKAFTTTLKGAQRLAALGDTAWDFGSVGGVFTSVGKAVHQVFGG	RGEQQIN	NON-allergen	Non-Toxin

## Sheet: S2 (Final BCL Epitopes)
Sheet2:		Potential final BCL epitopes from 3 structural proteins of WNV
Protein	Rank	ABCpred	Start position	End Position	Antigenec Score	Conservancy in all representative WNV strains	Protein hit	Conservancy in DENV-1	Conservancy in DENV-2	Conservancy in DENV-3	Conservancy in DENV-4	Conservancy in Japanese Encephalitis
Capsid C	4	SKKPGGPGKSRAVNML	2	17	0.7936	1	(100/100)	0	0	0	0	0
	10	LKRGMPRVLSLIGLKR	17	32	0.5267	1	(100/100)	0	0	0	0	0
prM	4	LSAGNDPEDIDCWCTK	56	71	1.0423	1	(100/100)	0	0	0	0	0
	8	SLTVQTHGESTLANKK	93	108	0.7394	1	(100/100)	0	0	0	0	0
Envelope	1	CVTIMSKDKPTIDVKM	30	45	1.1005	1	(100/100)	0	0	0	0	0
	28	YIVVGRGEQQINHHWH	383	398	1.0926	1	(100/100)	0	0	0	0	0
*DENV- Dengue Virus
