# Supplementary material for: Immunoinformatics and molecular dynamics approaches: Next generation vaccine design against West Nile virus
Source: PLoS One. 2021 Jun 17;16(6):e0253393. doi: 10.1371/journal.pone.0253393 (PMC8211291; doi:10.1371/journal.pone.0253393)
Supplement: S2 File — (XLSX) [file pone.0253393.s005.xlsx]

## Sheet: S1 (All epitopes)
Sheet1:			CTL Epitopes from all WNV proteins specific for 12 human HLA alleles
Protein name	No.	Human HLA SuperType	Epitope	Epitope Score (Threshold 0.75)
Envelope	1	B7	AAPSYTLKL	0.8205
	2	B39	AEVRSYCYL	0.7646
		B44	AEVRSYCYL	1.8958
	3	B62	ALGDTAWDF	0.7699
	4	A2	ALHQALAGA	0.8258
	5	B39	ANAKVLIEL	0.7528
	6	B62	ANLAEVRSY	0.9536
	7	B7	ATKQSVIAL	0.9283
		B62	ATKQSVIAL	0.8244
	8	A3	ATVSDLSTK	0.9288
	9	A2	AVGGVLLFL	0.8095
	10	A24	CYLATVSDL	1.2951
	11	A24	DFGSVGGVF	0.9956
	12	A26	DTAWDFGSV	1.0017
	13	B39	DTGHGTVVL	0.8962
	14	A24	EFSSNTVKL	0.8562
	15	B7	EPHATKQSV	0.7868
	16	A2	FLAVGGVLL	1.143
		B8	FLAVGGVLL	1.0229
		B39	FLAVGGVLL	1.3891
		B62	FLAVGGVLL	0.9771
	17	A2	FLVHREWFM	1.1399
		A26	FLVHREWFM	0.9958
		B8	FLVHREWFM	0.7684
	18	B58	GATWVDLVL	0.8424
	19	B44	GEQQINHHW	1.1488
	20	B39	GHGTVVLEL	1.3299
	21	A2	GIDTNAYYV	1.0067
	22	B58	GLLGALLLW	1.216
	23	A2	GMSWITQGL	1.2372
		B62	GMSWITQGL	0.9449
	24	B27	GRFSITPAA	1.1152
	25	B27	GRLVTVNPF	1.521
	26	A26	GSIDTCAKF	0.9049
		B58	GSIDTCAKF	1.0317
		B62	GSIDTCAKF	1.0542
	27	A3	GTTYGVCSK	0.8986
	28	A1	GTVVLELQY	1.5809
		B58	GTVVLELQY	1.0662
		B62	GTVVLELQY	0.7912
	29	A24	GWGNGCGLF	0.7991
	30	B27	HKSGSSIGK	0.8543
	31	A24	HWHKSGSSI	0.8955
	32	B8	IGKAFTTTL	1.257
	33	B8	KCRVKMEKL	1.0604
	34	B7	KGAQRLAAL	0.9567
		B8	KGAQRLAAL	1.3437
	35	A1	KLQLKGTTY	0.9048
		A3	KLQLKGTTY	1.2058
		B62	KLQLKGTTY	1.3506
	36	B7	KPTIDVKMM	1.2052
	37	B58	KTFLVHREW	1.9246
	38	B58	LAALGDTAW	1.7071
	39	A1	LAEVRSYCY	1.8266
		B62	LAEVRSYCY	0.8429
	40	B58	LAGAIPVEF	1.5368
	41	B58	LAVGGVLLF	1.3577
		B62	LAVGGVLLF	1.1363
	42	B44	LEGDSCVTI	1.1955
	43	B62	LLFLSVNVH	0.9624
	44	A2	LLGALLLWM	0.9014
	45	A2	LLLWMGINA	0.883
	46	A3	LLWMGINAR	0.7594
	47	B7	LPWSSAGST	1.2156
	48	B44	MEAANLAEV	1.2144
	49	B44	MEFEEPHAT	0.8785
	50	A2	MMNMEAANL	0.8687
		B62	MMNMEAANL	0.7969
	51	A26	MTVGTKTFL	0.7891
	52	B7	NARDRSIAL	1.6814
		B8	NARDRSIAL	1.731
	53	B8	NDKRADPAF	0.811
	54	A26	NIKYEVAIF	0.8434
		B8	NIKYEVAIF	0.7566
	55	A26	NTVKLTSGH	1.0592
	56	A2	QALAGAIPV	0.7716
	57	B44	QEGALHQAL	1.5968
	57	A2	QLKGTTYGV	0.8296
	58	B27	QQINHHWHK	0.7982
	59	B7	RDRSIALTF	0.7805
	60	B44	RETLMEFEE	0.7591
	61	B44	REWFMDLNL	2.0239
	62	A2	RLVTVNPFV	1.2877
	63	B62	RNRETLMEF	1.1843
	64	B58	RQGVVDRGW	0.9573
	65	A1	RSGIDTNAY	1.8606
		B58	RSGIDTNAY	0.7903
		B62	RSGIDTNAY	1.2605
	66	B58	RSLFGGMSW	1.8357
		B62	RSLFGGMSW	0.8311
	67	A2	RSYCYLATV	1.1401
	68	B7	RVKMEKLQL	0.9827
	69	A26	SGIDTNAYY	2.2081
		B62	SGIDTNAYY	1.1859
	70	B62	SGSSIGKAF	0.8815
	71	A2	SIALTFLAV	0.8555
	72	A1	SITPAAPSY	0.8094
		A3	SITPAAPSY	0.7876
		A26	SITPAAPSY	1.0939
		B58	SITPAAPSY	0.7923
		B62	SITPAAPSY	1.0849
	73	A2	SLFGGMSWI	1.21
		A26	SLFGGMSWI	0.8938
	74	A3	SSAGSTVWR	0.9732
	75	A26	STKAACPTM	0.8971
		B62	STKAACPTM	0.7768
	76	A2	SVATANAKV	0.8888
		A26	SVATANAKV	0.7619
		A2	SVGGVFTSV	0.7994
	77	A24	TFLAVGGVL	0.823
	78	A24	TFLVHREWF	1.2568
	79	A1	TILKENIKY	1.002
		A3	TILKENIKY	0.98
		A26	TILKENIKY	1.2845
	80	B39	TKAIGRTIL	1.7964
	81	B7	TPAAPSYTL	1.4453
		B39	TPAAPSYTL	1.0382
	82	B7	TPVGRLVTV	1.3429
	83	A1	TTVESHGNY	2.3643
		A26	TTVESHGNY	2.0097
		B58	TTVESHGNY	0.9436
		B62	TTVESHGNY	1.0836
	84	A2	TVGTKTFLV	0.8875
	85	B7	TVWRNRETL	1.0841
	86	A24	TYGVCSKAF	1.6373
	87	A3	VEFSSNTVK	0.7848
	88	B8	VGKAVHQVF	1.6992
		B58	VGKAVHQVF	0.7823
		B62	VGKAVHQVF	1.145
	89	B8	VHQVFGGAF	0.9168
	90	B39	VHREWFMDL	1.4951
	91	B58	VLIELEPPF	0.8315
		B62	VLIELEPPF	1.3156
	92	A2	VLLFLSVNV	1.1766
	93	B58	VMTVGTKTF	0.8002
		B62	VMTVGTKTF	1.4037
	94	B7	VPISSVASL	1.5599
	95	A24	WFMDLNLPW	0.8274
		B58	WFMDLNLPW	0.8472
		B62	WFMDLNLPW	0.8551
	96	B58	WSSAGSTVW	1.9858
		B62	WSSAGSTVW	1.0183
	97	A24	YYVMTVGTK	1.09
Capsid	1	B7	AIAPTRAVL	1.2061
		B8	AIAPTRAVL	0.8811
		B39	AIAPTRAVL	1.2363
	2	A3	AMKHLLSFK	1.4969
		A3	AMLSLIDGK	0.8569
	3	B27	FRFTAIAPT	1.2723
	4	B62	FVLALLAFF	1.0475
		A26	FVLALLAFF	1.5734
	5	B39	GKGPIRFVL	1.0871
	6	B39	GKSRAVNML	1.0797
	7	B8	GLKRAMLSL	1.0297
		B62	GLKRAMLSL	0.8008
	8	A2	GMPRVLSLI	0.8306
		A24	GMPRVLSLI	0.8961
	9	B7	GPIRFVLAL	1.4473
		B8	GPIRFVLAL	1.0217
	10	A3	GTLTSAINR	0.949
	11	A3	GVNKQTAMK	1.3704
	12	B8	HLLSFKKEL	0.7919
	13	B39	KQTAMKHLL	0.751
		B44	KQTAMKHLL	0.864
		B62	KQTAMKHLL	0.9107
	14	A3	KSRAVNMLK	1.5802
	15	B8	LAFFRFTAI	0.9819
	16	A24	LALLAFFRF	0.9574
		B58	LALLAFFRF	1.3738
	17	B8	LIGLKRAML	0.9767
	18	A2	LLAFFRFTA	0.8095
	19	A2	MLKRGMPRV	0.857
	20	B7	MPRVLSLIG	0.8311
	21	A3	NMLKRGMPR	1.0327
	22	B27	NRRSSKQKK	1.0933
	23	B27	PRVLSLIGL	0.7964
	24	A1	QTAMKHLLS	0.8025
	25	A24	RFVLALLAF	1.474
		B62	RFVLALLAF	1.0243
	26	B7	RGMPRVLSL	0.982
		B8	RGMPRVLSL	0.8922
		B58	RGMPRVLSL	0.7762
		B62	RGMPRVLSL	0.8376
	27	B7	RGVNKQTAM	0.7964
	28	B27	RRSSKQKKR	1.6381
	29	A3	RVLSLIGLK	1.5389
	30	A3	SAINRRSSK	1.1091
	31	A2	SLIDGKGPI	0.7625
		A26	SLIDGKGPI	0.8949
	32	A26	SLIGLKRAM	0.92
		B62	SLIGLKRAM	0.8768
	33	B27	SRAVNMLKR	1.2698
	34	A24	TAMKHLLSF	0.9509
		A26	TAMKHLLSF	0.8882
		B7	TAMKHLLSF	0.8907
		B58	TAMKHLLSF	1.5751
		B62	TAMKHLLSF	0.9924
	35	A3	VLALLAFFR	1.3399
	36	A3	VLSLIGLKR	1.1986
Protein prM	1	B58	ALVAAVIGW	1.1259
	2	A1	ATDVTDVIT	0.7709
	3	A26	AVIGWMLGS	0.7537
	4	A26	DTITYECPV	1.0251
	5	A2	FQGKVMMTV	1.0989
	6	A24	GYALVAAVI	1.5014
	7	B7	HSRRSRRSL	1.4536
		B8	HSRRSRRSL	1.3806
		B39	HSRRSRRSL	0.8472
	8	B7	ILRNPGYAL	1.1019
		B8	ILRNPGYAL	1.5585
		B62	ILRNPGYAL	1.1809
	9	B7	IPTAAGKNL	1.3364
	10	A3	ITIPTAAGK	1.0789
	11	B62	IVRAMDVGY	1.3518
	12	A3	KTRHSRRSR	0.9394
	13	A1	LLLLVAPAY	0.7528
		A3	LLLLVAPAY	0.9346
		B62	LLLLVAPAY	1.3362
	14	A26	LVAAVIGWM	1.0667
	15	B8	LVKTESWIL	0.7812
	16	A1	MDSTKATRY	0.8738
	17	A3	MLGSNTMQR	1.3192
	18	B8	MQRVVFVVL	1.6482
		B39	MQRVVFVVL	0.8884
		B44	MQRVVFVVL	0.9034
		B62	MQRVVFVVL	1.1649
	19	B7	NPGYALVAA	0.9663
	20	A2	NTMQRVVFV	0.9431
	21	B27	QRVVFVVLL	1.4336
		B39	QRVVFVVLL	1.1871
	22	B27	RRSLTVQTH	1.45
	23	B8	RRSRRSLTV	1.0092
		B27	RRSRRSLTV	1.6489
	24	A3	RVVFVVLLL	0.8218
		A24	RVVFVVLLL	0.9196
		B7	RVVFVVLLL	1.0622
	25	A24	RYLVKTESW	1.3761
		B58	RYLVKTESW	1.115
	26	A1	TKSAVYVRY	0.7964
	27	A2	TLSNFQGKV	0.7624
	28	A2	TMQRVVFVV	1.1629
		A24	TMQRVVFVV	0.8541
		B8	TMQRVVFVV	0.8943
	29	B27	TRHSRRSRR	1.0011
	30	A24	VAAVIGWML	0.7985
		B58	VAAVIGWML	1.2551
	31	A24	VFVVLLLLV	0.8557
	32	A2	VLLLLVAPA	0.8972
	33	B39	VQTHGESTL	0.9243
		B62	VQTHGESTL	1.0117
	34	A1	VTDVITIPT	0.9032
	35	A3	VTLSNFQGK	1.1336
	36	A2	VVFVVLLLL	0.858
	37	A2	YLVKTESWI	0.9536
	38	A1	YMCDDTITY	2.4672
		A26	YMCDDTITY	1.2919
		B62	YMCDDTITY	1.4904
	39	B7	YVRYGRCTK	0.7811
NS1	1	B39	AHKEGVCGL	1.3319
	2	B39	AIDISRQEL	0.9338
	3	B7	APELANNTF	1.435
	4	B7	APKRLTATT	1.039
		B8	APKRLTATT	0.901
	5	A26	AVKDELNTL	0.9958
	6	A26	AVKNNLAIH	0.909
	7	A24	AWMDRYKYY	0.8181
	8	B39	CRSCTLPPL	0.7799
	9	A2	CTWPETHTL	0.8541
		B58	CTWPETHTL	0.8536
	10	B44	DEGRVEIDF	0.8593
	11	A1	DVEAWMDRY	2.3187
		A26	DVEAWMDRY	1.6825
	12	A24	DWCCRSCTL	0.7843
	13	A26	EAWMDRYKY	0.8416
	14	A2	ELANNTFVV	0.8148
		A26	ELANNTFVV	1.0073
	15	B8	ELRCGSGVF	0.798
		B62	ELRCGSGVF	1.117
	16	B58	ESGKLITDW	1.0425
	17	A26	ETPQGLAKI	1.8509
	18	A26	EVEDFGFGL	1.4303
	19	B8	FLKVRESNT	1.2529
	20	B44	GEVKSCTWP	0.9011
	21	A2	GILESDLII	0.7981
	22	A2	GLAKIIQKA	0.8812
	23	A2	GLTSTRMFL	0.7908
	24	A3	GMYKSAPKR	1.5419
	25	B7	GPATRTTTE	0.9436
	26	B27	GRVEIDFDY	1.4191
	27	A1	HSDLSYWIE	1.4556
	28	B58	IESRLNDTW	0.7996
	29	A24	IHSDLSYWI	0.8297
	30	B27	KAWGKSILF	0.9103
		B58	KAWGKSILF	1.4623
		B62	KAWGKSILF	0.9654
	31	B44	KENGVDLSV	1.3047
	32	A3	KLITDWCCR	0.7888
	33	B27	KRLTATTEK	1.7132
	34	B58	KSILFAPEL	1.5059
	35	A1	LAIHSDLSY	1.1218
		A26	LAIHSDLSY	0.939
		B58	LAIHSDLSY	1.5647
		B62	LAIHSDLSY	1.3519
	36	B44	LEHQMWEAV	1.2721
	37	B44	LERAVLGEV	0.819
	38	B44	LESDLIIPV	1.2007
	39	B58	LGEVKSCTW	1.1004
	40	B8	LLKENGVDL	0.8292
		B62	LLKENGVDL	0.8451
	41	B58	LSYWIESRL	0.961
	42	A1	LTSTRMFLK	1.1557
		A3	LTSTRMFLK	1.4823
	43	A24	MYKSAPKRL	1.117
	44	B27	NRAWNSLEV	0.8106
	45	B44	PELANNTFV	0.9476
	46	B44	QELRCGSGV	0.9606
	47	A2	RLTATTEKL	0.9251
	48	B27	RRPGYKTQN	1.0142
	49	A3	RSCTLPPLR	0.813
	50	A24	RYQTDSGCW	1.3051
	51	B44	SDLIIPVTL	0.9255
	52	B62	SNHNRRPGY	0.8474
	53	B27	SRLNDTWKL	1.245
		B39	SRLNDTWKL	1.2316
	54	B7	TAVKNNLAI	0.9737
	55	B39	TQNRAWNSL	1.5227
		B62	TQNRAWNSL	1.1854
	56	B27	TRTTTESGK	0.9515
	57	B58	TTEKLEIGW	0.9434
	58	B8	TWKLERAVL	1.203
	59	A24	TWPETHTLW	1.4485
	60	B39	VKDELNTLL	1.1265
	61	B58	VSRLEHQMW	1.4501
	62	A1	VVEKQEGMY	1.8483
	63	A26	VVVEKQEGM	0.8949
	64	B39	WKAWGKSIL	0.7851
	65	B39	YCPGTTVTL	1.3115
	66	A1	YQTDSGCWY	1.1896
		A26	YQTDSGCWY	0.9575
		B62	YQTDSGCWY	1.3854
	67	A24	YYPETPQGL	1.5849
		B39	YYPETPQGL	1.1496
NS2A	1	B7	AAKKKGASL	1.3849
		B8	AAKKKGASL	1.594
	2	A1	AAVFFQMAY	0.9118
		A26	AAVFFQMAY	0.8413
		B58	AAVFFQMAY	0.8015
		B62	AAVFFQMAY	1.1471
	3	B44	ADMIDPFQL	0.7879
	4	B44	AESNSGGDV	0.8064
	5	A2	AILIALLVL	0.8353
	6	B27	ARWTNQENI	0.9225
	7	A26	ATFKIQPVF	0.9496
		B58	ATFKIQPVF	1.5662
		B62	ATFKIQPVF	1.1045
	8	A3	AVFFQMAYH	0.9047
		A26	AVFFQMAYH	0.7839
	9	A24	AYHDARQIL	0.9073
		B39	AYHDARQIL	1.0851
	10	A2	CLNLDVYRI	0.9542
		A2	CLNLDVYRI	0.7736
	11	A26	DVYRILLLM	1.5082
	12	A26	EIPDVLNSL	2.2054
	13	A3	FLATQEVLR	0.8103
	14	A2	FMVASFLKA	1.2558
	15	B27	FQLGLLVVF	1.4397
		B39	FQLGLLVVF	0.884
		B62	FQLGLLVVF	1.3665
	16	A1	FTTTSNVVV	0.8533
		A2	FTTTSNVVV	0.9013
	17	B39	GGDVVHLAL	1.0158
	18	A3	GIGSLIREK	0.9366
	19	A2	GLFNPMILA	0.8886
	20	B58	HDARQILLW	0.8451
	21	A3	HLALMATFK	1.5714
	22	A2	ILIALLVLV	1.1822
	23	B8	ILLMLAAVF	0.9061
		B62	ILLMLAAVF	1.1291
	24	A2	ILLWEIPDV	1.2856
	25	B8	IREKRSAAA	1.0405
	26	A2	ITFTTTSNV	0.8299
	27	A1	ITYTDVLRY	2.1462
		A3	ITYTDVLRY	1.4243
		A26	ITYTDVLRY	1.1058
		B58	ITYTDVLRY	1.4227
		B62	ITYTDVLRY	1.0529
	28	B27	KRSAAAKKK	1.4564
	29	B27	KRWTAKISM	1.9324
	30	B58	LALASTGLF	0.947
		B62	LALASTGLF	0.9657
	31	A3	LAVAWMILR	0.761
	32	A3	LIACDPNRK	0.8661
	33	B8	LIALLVLVF	0.9891
		B58	LIALLVLVF	0.7714
		B62	LIALLVLVF	1.1129
	34	B7	LIREKRSAA	0.7963
		B8	LIREKRSAA	1.3556
	35	A2	LLALLTPGL	1.2198
	36	B62	LLMLAAVFF	1.1246
	37	A2	LLMVGIGSL	1.0698
		B62	LLMVGIGSL	1.1459
	38	A2	LLWEIPDVL	1.1928
	39	A2	LMVGIGSLI	0.9565
		B62	LMVGIGSLI	0.8216
	40	B8	LRKRWTAKI	0.9782
		B27	LRKRWTAKI	1.0615
	41	B27	LRYVILVGA	0.9666
	42	A1	MIDPFQLGL	0.9161
		A2	MIDPFQLGL	1.2081
	43	A2	MLAAVFFQM	1.2466
		A3	MLAAVFFQM	0.9057
		B8	MLAAVFFQM	0.8134
		B58	MLAAVFFQM	0.8984
		B62	MLAAVFFQM	0.8352
	44	B7	MPAILIALL	1.2596
		B8	MPAILIALL	0.9683
	45	A3	MVASFLKAR	0.7581
	46	A3	MVGIGSLIR	0.8516
	47	A2	NILLMLAAV	0.8755
	48	A1	NLDVYRILL	0.8198
		A2	NLDVYRILL	0.8848
		B39	NLDVYRILL	0.9455
	49	B7	NPMILAAGL	0.9518
	50	B44	NQENILLML	0.7624
		B39	NQENILLML	1.0473
	51	B7	NVVVPLLAL	0.8194
	52	A2	QLGLLVVFL	0.7516
	53	B7	QPVFMVASF	1.3879
	54	A24	RWTNQENIL	0.9325
	55	A2	SLAVAWMIL	0.7635
		B39	SLAVAWMIL	1.1636
	56	A2	SMPAILIAL	1.2704
		B62	SMPAILIAL	0.9427
	57	A24	TFTTTSNVV	0.7569
	58	B7	TPGLRCLNL	1.0812
	59	B58	TSNVVVPLL	1.1067
	60	A26	TTSNVVVPL	0.8349
		B39	TTSNVVVPL	1.0568
	61	A24	TYTDVLRYV	0.7852
	62	B58	VASFLKARW	1.6234
	63	A24	VFLATQEVL	0.8425
	64	A3	VFMVASFLK	1.0669
		A24	VFMVASFLK	1.3505
	65	A24	VHLALMATF	0.9043
	66	B58	VLNSLAVAW	1.3585
	67	A3	VLRKRWTAK	1.4755
		B8	VLRKRWTAK	1.4003
	68	A3	VLVFGGITY	1.0276
		B62	VLVFGGITY	1.3944
	69	A2	VVFLATQEV	0.9513
	70	A2	VVVPLLALL	0.8581
		A26	VVVPLLALL	0.813
	71	A24	VYRILLLMV	1.0259
	72	A24	WMILRAITF	1.0321
		B8	WMILRAITF	1.6952
		B62	WMILRAITF	1.4732
	73	A1	WTNQENILL	1.3555
	74	B39	YHDARQILL	2.4379
	75	A26	YNADMIDPF	0.9076
		B39	YNADMIDPF	1.0246
		B62	YNADMIDPF	1.0839
	76	A1	YTDVLRYVI	1.3374
		B39	YTDVLRYVI	1.0588
	77	A24	YVILVGAAF	1.0321
		A26	YVILVGAAF	2.0921
		B7	YVILVGAAF	1.0243
		B8	YVILVGAAF	1.9316
		B58	YVILVGAAF	0.8339
		B62	YVILVGAAF	1.522
NS2B	1	B62	AILPSVVGF	0.9612
	2	A2	AIPMTIAGL	0.7598
		A26	AIPMTIAGL	1.0697
	3	A2	AISAYTPWA	0.9848
	4	A2	AIVGGLAEL	0.8971
		A26	AIVGGLAEL	1.1719
	5	A26	EITGSSERV	0.8025
	6	A26	EVMTAVGLM	1.9114
	7	A3	FAAFVISGK	1.2161
	8	A24	FWITLQYTK	1.0397
	9	A2	GLMFAAFVI	1.1041
	10	A24	IAGLMFAAF	0.7586
		B8	IAGLMFAAF	1.0586
		B62	IAGLMFAAF	0.8279
	11	B7	IPMTIAGLM	1.2542
	12	A24	ISAYTPWAI	1.0682
		B58	ISAYTPWAI	1.2704
	13	B58	ISGKSTDMW	1.5996
	14	B58	ISWESDAEI	0.8671
	15	A24	IWMLRMVCL	1.2852
		B8	IWMLRMVCL	1.0454
	16	B58	LAISAYTPW	1.9676
	17	B39	LDDDGNFQL	1.2895
		B39	LDDDGNFQL	0.9259
		B44	LDDDGNFQL	0.7783
	18	A2	LMFAIVGGL	1.1387
		B62	LMFAIVGGL	1.174
	19	B58	LMNDPGAPW	1.3789
		B62	LMNDPGAPW	1.3116
	20	B7	LPSVVGFWI	0.9117
	21	B8	MLRMVCLAI	0.8011
	22	A2	MTIAGLMFA	0.8759
		A26	MTIAGLMFA	0.823
	23	A1	MVCLAISAY	1.6004
		A3	MVCLAISAY	0.9415
		A26	MVCLAISAY	1.1263
		B62	MVCLAISAY	1.3338
	24	A24	MWIERTADI	0.9611
	25	B62	PMTIAGLMF	0.9256
	26	A24	PWAILPSVV	0.7505
	27	A2	RMVCLAISA	0.7807
	28	B7	SAYTPWAIL	0.7603
	29	B39	SSERVDVRL	0.8716
	30	A1	STDMWIERT	1.2793
	31	A26	SVVGFWITL	0.9776
		B62	SVVGFWITL	0.7895
	32	B44	TEVMTAVGL	1.5634
	33	B7	TPWAILPSV	0.9729
	34	A3	VGFWITLQY	0.8236
	35	B58	VGFWITLQY	1.0671
		B62	VGFWITLQY	1.0323
	36	A1	VMTAVGLMF	0.7589
		A24	VMTAVGLMF	1.06
		B58	VMTAVGLMF	1.3844
		B62	VMTAVGLMF	1.4318
	37	B27	VRLDDDGNF	0.8651
NS3	1	A3	AARGYISTK	1.0337
	2	B44	AEALRGLPI	1.2615
	3	A3	ALCLQRAGK	0.843
	4	A2	ALMSGEGRL	0.8351
	5	A3	ALRGLPIRY	1.0527
		B62	ALRGLPIRY	1.1263
	6	A24	AWNSGYEWI	0.9728
	7	B39	CHATLTHRL	1.8043
	8	A26	DISEMGANF	1.4983
	9	B8	EERKNFLEL	0.8334
		B44	EERKNFLEL	1.8486
	10	B39	EGEIGAVTL	0.9201
	11	A26	EIGAVTLDF	0.8331
	12	A26	EIVDVMCHA	1.6374
	13	A26	ELGEAAAIF	0.9484
		B62	ELGEAAAIF	0.8238
	14	A26	EMAEALRGL	1.2283
	15	A26	EVITKLGER	0.779
	16	A24	EYTGKTVWF	1.6946
	17	B8	FAHWTEARI	0.8125
	18	B39	FHTLWHTTK	0.8993
	19	A2	FMTATPPGT	0.7878
	20	A1	FTDPASIAA	1.4202
	21	A2	FVMDEAHFT	0.9444
	22	B62	GLYGNGVIM	0.8614
	23	B27	GRIGRNPSQ	1.2192
	24	A26	GVIMPNGSY	1.0976
		B62	GVIMPNGSY	1.37
	25	B58	GVSYHDRRW	1.0893
	26	A24	GYISTKVEL	1.0502
	27	B27	HRVPNYNLF	1.0721
		B39	HRVPNYNLF	1.195
		A1	HTNEDDSNF	0.9449
		A26	HTNEDDSNF	0.9309
		B58	HTNEDDSNF	1.1315
		B62	HTNEDDSNF	0.9548
	28	A26	HTTKGAALM	1.3454
	29	B39	HWTEARIML	0.9536
	30	B39	IKEAINRRL	0.7576
	31	B8	INRRLRTAV	1.4921
	32	B7	IPAGFEPEM	0.8229
	33	B27	IRYQTSAVP	0.8208
	34	A3	ISEMGANFK	0.8753
	35	A1	KGDTTTGVY	1.1006
	36	A3	KLGERKILR	1.1053
	37	B39	KNDDWDFVI	0.8435
	38	A3	KSYETEYPK	1.2045
	39	A2	KTVWFVPSV	1.3418
		B58	KTVWFVPSV	0.7843
		A1	KVAAAGVSY	0.9997
		A3	KVAAAGVSY	1.4266
		A26	KVAAAGVSY	0.9858
		B58	KVAAAGVSY	1.4141
		B62	KVAAAGVSY	1.511
	40	A1	KVYTMDGEY	1.0213
		A3	KVYTMDGEY	1.1101
		A26	KVYTMDGEY	0.7795
		B58	KVYTMDGEY	1.1621
		B62	KVYTMDGEY	1.2592
	41	B44	LEDNNEVEV	1.2381
	42	B44	LELLRTADL	1.1304
	43	A24	LFVMDEAHF	0.7875
	44	A2	LLGSYQAGA	0.8738
	45	A2	LLRTADLPV	0.8454
	46	B7	LPIRYQTSA	1.1098
	47	B7	LPQIIKEAI	1.2721
		B8	LPQIIKEAI	1.2718
	48	B7	LPVWLAYKV	0.8934
	49	B62	LQRAGKKVV	1.0171
	50	B27	LRGEERKNF	0.859
	51	B8	LRKKQITVL	1.4816
		B27	LRKKQITVL	0.9349
		B39	LRKKQITVL	0.9306
	52	A2	MLRKKQITV	0.8249
		B8	MLRKKQITV	1.5731
	53	B7	MPNGLIAQF	1.1393
	54	B7	MPNGSYISA	1.1811
	55	A1	MSPHRVPNY	1.3453
		A3	MSPHRVPNY	0.919
		A26	MSPHRVPNY	1.0518
		B62	MSPHRVPNY	0.9321
	56	A1	MTRGLLGSY	1.27
		A3	MTRGLLGSY	1.0732
		A26	MTRGLLGSY	1.6588
		B62	MTRGLLGSY	1.3836
	57	B39	MVEGVFHTL	1.1782
	58	B44	NEVEVITKL	1.6117
	59	B27	NRKSYETEY	1.0061
	60	B7	NRRLRTAVL	0.8175
		B8	NRRLRTAVL	2.1471
		B27	NRRLRTAVL	1.1578
		B39	NRRLRTAVL	0.9108
	61	B8	NVQTKPGVF	0.8477
	62	B39	PHRVPNYNL	0.784
	63	B27	PRWIDARVY	1.0076
	64	B27	QRAGKKVVQ	1.1374
	65	B7	RAGKKVVQL	0.9033
		B8	RAGKKVVQL	0.8076
	66	B58	RAWNSGYEW	1.9187
	67	B44	REHNGNEIV	1.4528
	68	B27	RKNFLELLR	0.8679
	69	A3	RLCYGGPWK	1.3677
	70	A1	RLDPYWGSV	0.8034
		A2	RLDPYWGSV	0.9695
	71	B7	RPRWIDARV	1.5464
		B8	RPRWIDARV	0.9518
	72	B27	RRGRIGRNP	0.8666
	73	B27	RRILPQIIK	1.755
	74	B27	RRLRTAVLA	1.3137
	75	B27	RRWCFDGPR	1.8699
	76	A2	RTADLPVWL	0.7967
	77	A3	RTAVLAPTR	0.9498
	78	B7	RVIDSRKSV	1.2198
		B62	RVIDSRKSV	0.7732
	79	A2	RVPNYNLFV	1.0659
	80	B7	RVYSDHQAL	1.3827
		B8	RVYSDHQAL	1.3251
		B39	RVYSDHQAL	0.8522
		B62	RVYSDHQAL	1.0462
	81	B7	SAAQRRGRI	1.1856
	82	B44	SEMGANFKA	1.039
	83	A26	SGYEWITEY	1.1592
		B58	SGYEWITEY	0.8863
		B62	SGYEWITEY	1.2738
	84	B27	SQVGDEYCY	0.8586
		B62	SQVGDEYCY	1.3144
	85	B27	SRKSVKPTI	0.8772
	86	A1	SVKEDRLCY	0.7653
		A26	SVKEDRLCY	1.6157
		B62	SVKEDRLCY	1.3249
	87	A24	SYHDRRWCF	1.8836
	88	B39	TEGEGRVIL	1.6471
		B44	TEGEGRVIL	1.5424
	89	B58	TEYTGKTVW	0.775
	90	A2	TILEDNNEV	0.9868
	91	B39	TKLGERKIL	0.7892
	92	B7	TPEGEIGAV	0.8726
	93	B7	TPPGTSDPF	1.088
	94	A3	TSGSPIVDK	1.0833
	95	A26	TTTGVYRIM	0.8279
	96	A3	TVWFVPSVK	1.4164
	97	B7	VAAEMAEAL	0.9889
		B39	VAAEMAEAL	0.835
		B58	VAAEMAEAL	0.7562
	98	B44	VDVMCHATL	0.8091
	99	B44	VEGVFHTLW	0.7834
		B58	VEGVFHTLW	0.8742
	100	B44	VELGEAAAI	1.0804
	101	A3	VIDSRKSVK	0.9242
	102	A2	VILGEPSAV	0.7548
	103	A2	VIMPNGSYI	0.8797
	104	B39	VKMGNEIAL	1.3045
	105	A3	VLWDTPSPK	1.2634
	106	A3	VMCHATLTH	0.7528
		B62	VMCHATLTH	0.7954
	107	A2	VMVEGVFHT	0.9048
	108	B7	VPNYNLFVM	1.4932
	109	A3	VQTKPGVFK	1.1832
	110	A3	VTAASAAQR	1.033
	111	B62	VVQLNRKSY	1.2632
	112	A24	VYRIMTRGL	0.9
		B8	VYRIMTRGL	0.8492
	113	A3	VYSDHQALK	0.7532
		A24	VYSDHQALK	0.9463
	114	B8	WHTTKGAAL	1.0626
		B39	WHTTKGAAL	1.1922
	115	B8	WLAYKVAAA	1.0187
	116	A2	YQAGAGVMV	0.845
		B39	YQAGAGVMV	0.9602
		B62	YQAGAGVMV	1.0852
	117	B62	YQPEREKVY	1.429
	118	B27	YRIMTRGLL	1.4788
		B39	YRIMTRGLL	1.2265
	119	B27	YRLRGEERK	1.2912
	120	A1	YSDHQALKA	1.7664
	121	A1	YTGKTVWFV	1.4817
		A2	YTGKTVWFV	1.1352
		A26	YTGKTVWFV	1.1572
	122	A2	YTMDGEYRL	1.3134
		A26	YTMDGEYRL	1.1967
		B39	YTMDGEYRL	1.5962
NS4A	1	B44	AEVPGTKIA	0.7633
	2	B39	AHRMALEEL	0.7561
	3	A2	ALDTMYVVA	0.8415
	4	A2	ALIALLSVM	0.7559
		A26	ALIALLSVM	1.0099
		B62	ALIALLSVM	0.9167
	5	A24	AVLGVATFF	0.7673
		A26	AVLGVATFF	0.8692
		B62	AVLGVATFF	0.9826
	6	A26	EALDTMYVV	0.8807
	7	A26	ELPDALQTI	1.1399
	8	A26	EVLGKMPEH	0.974
	9	B8	FLLMQRKGI	0.7762
	10	A2	FMGKTWEAL	0.8329
		B8	FMGKTWEAL	1.2641
		B39	FMGKTWEAL	1.4786
		B62	FMGKTWEAL	0.8108
	11	B62	GAVLGVATF	1.0338
	12	B7	GGRAHRMAL	1.1444
		B8	GGRAHRMAL	1.3501
	13	A2	GLGGAVLGV	1.1063
	14	A26	GLIEVLGKM	1.3606
	15	A2	GMLLLSLLL	1.0427
	16	A3	GVFFLLMQR	1.3977
	17	A2	IALIALLSV	0.8058
	18	A3	IVLIPEPEK	1.0138
	19	A3	KMPEHFMGK	1.4955
	20	A2	KTWEALDTM	0.8407
		B58	KTWEALDTM	1.0719
	21	B58	LGVATFFCW	1.6939
	22	A2	LLLSLLLMI	1.2445
		A2	LLSLLLMIV	1.0143
		B8	LLSLLLMIV	0.7663
	23	A2	LLSVMTMGV	1.1692
	24	A3	LMQRKGIGK	1.0316
	25	B39	LQTIALIAL	0.8515
		B62	LQTIALIAL	0.9462
	26	B8	LSLLLMIVL	0.7521
	27	B58	LSVMTMGVF	0.9167
		B62	LSVMTMGVF	0.9594
	28	A2	MLLLSLLLM	1.0026
	29	B62	MQRKGIGKI	0.811
	30	A1	MTMGVFFLL	0.7752
		A2	MTMGVFFLL	1.3546
		A24	MTMGVFFLL	1.0242
		A26	MTMGVFFLL	0.7709
		B39	MTMGVFFLL	0.9385
		B58	MTMGVFFLL	1.0622
	31	B44	PEHFMGKTW	0.7803
	32	A2	QTIALIALL	0.7832
		A26	QTIALIALL	1.6085
	33	A2	SLLLMIVLI	1.0162
	34	B39	SQIGLIEVL	1.051
		B44	SQIGLIEVL	1.0057
	35	B62	SQIGLIEVL	1.2256
	36	A24	SVMTMGVFF	1.03
		A26	SVMTMGVFF	1.0886
		B62	SVMTMGVFF	1.0607
	37	A2	TFFCWMAEV	0.9581
	38	A1	TWEALDTMY	0.8519
	39	A3	VFFLLMQRK	1.182
	40	B58	VLGKMPEHF	0.9857
	41	A2	VMTMGVFFL	1.2537
	42	B7	VPGTKIAGM	0.9037
	43	B44	WEALDTMYV	1.5943
	44	A3	WMAEVPGTK	0.8
NS4B	1	A1	AATLLFCHY	0.9742
	2	A2	AAVVVNPSV	0.774
	3	B62	ALFTLARGF	1.1204
	4	B62	AQRRTAAGI	0.8218
	5	A3	ASALFTLAR	0.7947
	6	A2	ATAWSLYAV	1.129
	7	A3	AVLTPLLKH	0.7695
	8	A2	FLLDLRPAT	0.9448
	9	A26	FTLARGFPF	0.7991
		B8	FTLARGFPF	1.1935
		B58	FTLARGFPF	1.2348
		B62	FTLARGFPF	1.302
	10	A1	FVDVGVSAL	0.7918
		A2	FVDVGVSAL	0.9043
		B7	FVDVGVSAL	0.8062
		B8	FVDVGVSAL	0.8074
		B39	FVDVGVSAL	1.7943
	11	B44	GEFLLDLRP	0.9546
	12	A2	GILITAAAV	0.7567
	13	A2	GQVTLTVTV	0.899
	14	A24	HYAYMVPGW	1.3458
		B58	HYAYMVPGW	1.1558
	15	B44	IEVKENFSM	1.4144
	16	A2	ILVSLAAVV	0.8905
	17	B8	IMQKKVGQI	0.8158
	18	B62	IMRGGWLSC	0.797
	19	B62	INVQASALF	0.8107
	20	B58	ITAAAVTLW	2.0465
	21	A2	IVATDVPEL	1.0174
	22	B44	KENFSMGEF	1.2067
	23	B7	KVGQIMLIL	0.7589
	24	A2	LILVSLAAV	1.0157
	25	A2	LLFCHYAYM	1.096
		B62	LLFCHYAYM	0.7618
	26	B27	LRPATAWSL	0.8267
	27	A3	LSITWTLIK	1.3741
	28	A24	LYAVTTAVL	1.6051
		B8	LYAVTTAVL	0.9295
		B39	LYAVTTAVL	1.7445
	29	A2	MLILVSLAA	0.816
		B8	MLILVSLAA	0.8717
	30	B8	MQKKVGQIM	1.1793
		B62	MQKKVGQIM	1.1375
	31	B27	MRGGWLSCL	1.2523
		B39	MRGGWLSCL	1.1019
	32	A24	NFSMGEFLL	0.7651
	33	A1	NTSLTSINV	0.7765
	34	A2	QIMLILVSL	1.1125
		B8	QIMLILVSL	0.8321
	35	B27	QRIEVKENF	1.4384
	36	B27	QRRTAAGIM	0.8186
	37	B44	REAGILITA	1.2448
	38	A3	RPATAWSLY	0.7714
		B7	RPATAWSLY	1.1077
	39	B27	RRTAAGIMK	1.7693
	40	B7	RSAQRRTAA	0.9253
		B8	RSAQRRTAA	0.8186
	41	A3	RTTPIMQKK	1.3633
	42	A2	SLFGQRIEV	1.1807
	43	A2	SLTSINVQA	0.9006
	44	A2	SLYAVTTAV	1.3957
		B62	SLYAVTTAV	0.8949
	45	A2	SMGEFLLDL	1.243
	46	A2	SVWNATTAI	0.9867
		B7	SVWNATTAI	1.4754
	47	A26	TAIGLCHIM	0.7876
	48	A3	TAVLTPLLK	0.8616
	49	A2	TLARGFPFV	1.1608
	50	A1	TLLFCHYAY	0.827
		A3	TLLFCHYAY	0.9593
		B62	TLLFCHYAY	1.1152
	51	A1	TSDYINTSL	1.5604
		B39	TSDYINTSL	1.2811
	52	B58	TTAIGLCHI	0.7558
	53	B39	TTAVLTPLL	0.7686
	54	B7	TVREAGILI	0.8823
	55	A1	TVTAATLLF	0.8679
		A24	TVTAATLLF	0.8685
		B58	TVTAATLLF	1.0651
		B62	TVTAATLLF	1.1105
	56	B7	VPGWQAEAM	1.332
		B8	VPGWQAEAM	0.8681
	57	A2	VQASALFTL	1.1198
		A24	VQASALFTL	0.988
		B39	VQASALFTL	1.2473
		B44	VQASALFTL	0.8903
		B62	VQASALFTL	0.9875
	58	B44	WENGASSVW	1.1119
	59	B58	WLSCLSITW	1.1925
	60	B62	WQAEAMRSA	0.8333
	61	A2	YINTSLTSI	1.1623
	62	B62	YMVPGWQAE	0.829
NS5	1	B44	AEVEEHRTI	1.4505
	2	A26	AIIELTYRH	0.8072
	3	A2	ALNTFTNLA	0.9051
	4	B58	AMFEEQNQW	1.5003
		B62	AMFEEQNQW	0.9701
	5	A24	AQMWLLLYF	1.1934
		B27	AQMWLLLYF	1.1084
		B44	AQMWLLLYF	0.7982
		B62	AQMWLLLYF	1.3616
	6	A1	ARAIIELTY	0.7535
		B27	ARAIIELTY	1.5632
	7	B27	AREAVEDPK	0.7721
	8	B27	ARFLEFEAL	1.046
		B39	ARFLEFEAL	1.179
	9	A1	ASSLVNGVV	0.7641
	10	A2	ATWAENIQV	1.1371
	11	A3	CIYNMMGKR	1.2618
	12	A1	CSNHFTELI	0.8284
	13	A3	CSREEFIRK	0.8824
	14	B8	DLRLMANAI	0.9602
	15	B27	DRFATSLHF	1.3351
	16	A1	DTACLAKSY	1.7792
		A26	DTACLAKSY	1.3568
	17	A26	DTAGWDTRI	1.0849
	18	A26	DTITNVTTM	2.2568
	19	A24	DYMSSLKRY	0.7965
	20	B58	EAVEDPKFW	0.8886
	21	B8	EEHRTIRVL	1.0096
		B39	EEHRTIRVL	1.0335
		B44	EEHRTIRVL	1.1511
	22	A26	EEPQLVQSY	1.2766
	23	B8	EERLSRMAV	1.1582
		B44	EERLSRMAV	1.0159
	24	B8	EHRRLARAI	1.2285
	25	B8	ELTYRHKVV	1.2925
	26	B39	ENEAKVLEL	0.8563
	27	B7	EPVGKVIDL	0.7667
	28	A1	ETTNWLWAF	1.2494
		A24	ETTNWLWAF	0.8898
		A26	ETTNWLWAF	2.2385
	29	A24	EWMTTEDML	1.3209
	30	B39	FCSNHFTEL	0.7852
		B44	FCSNHFTEL	0.8604
	31	A26	FCVKVLCPY	1.5608
	32	B8	FHRRDLRLM	0.8613
	33	B8	FIRKVNSNA	0.8383
	34	A1	FLEFEALGF	0.8015
		B62	FLEFEALGF	0.8871
	35	B8	FLEPVGKVI	1.0738
	36	A3	FLNAMSKVR	0.8275
	37	A2	FMWLGARFL	1.0747
		B62	FMWLGARFL	0.9521
	38	A1	FTNLAVQLV	1.0706
		A2	FTNLAVQLV	0.9861
	39	B7	FTRYRKEAI	0.9984
		B8	FTRYRKEAI	1.9457
	40	B44	GESSSSAEV	1.2567
	41	B44	GEWMTTEDM	0.8997
	42	A2	GLQKLGYIL	0.7943
		B8	GLQKLGYIL	0.8341
	43	A3	GLVRNPLSR	0.9107
	44	B7	GPKVRTWLF	1.3298
		B8	GPKVRTWLF	1.404
	45	B7	GPREFCVKV	0.993
	46	B27	GRARISPGA	0.8822
	47	B27	GRGGWCYYM	1.4029
	48	B27	GRKNSGGGV	0.7691
	49	B27	GRMEKRTWK	1.8013
	50	B27	GRTLGEVWK	1.2439
	51	B27	GRTLVVPCR	1.2228
	52	B27	GRTTWSIHA	0.8193
	53	A3	GSGTRAVGK	0.9396
	54	B58	GSRAIWFMW	1.6571
	55	A1	GTAKLRWLV	1.0881
	56	B7	GTRAVGKPL	0.9045
		B62	GTRAVGKPL	0.8942
	57	B62	GTRPGGKIY	1.3336
	58	A3	GVEGLGLQK	0.9654
	59	B39	HHDENHPYR	0.8351
	60	B7	HPVSRGTAK	1.4199
	61	B27	HRRDLRLMA	0.8393
	62	B8	HRRLARAII	1.0615
		B27	HRRLARAII	1.1642
	63	B27	HRTIRVLEM	1.1574
		B39	HRTIRVLEM	0.8088
	64	B58	ICSAVPVNW	1.6607
	65	B44	IELTYRHKV	1.2367
	66	A1	IGDEKYVDY	0.8001
	67	B58	IGTRARATW	1.6364
	68	B62	IMKDGRTLV	0.8119
	69	B62	IQVAINQVR	0.7583
	70	B8	IRKVNSNAA	0.7991
	71	B58	ITNVTTMAM	1.0597
		B62	ITNVTTMAM	0.9372
	72	A24	IYADDTAGW	1.038
		B58	IYADDTAGW	0.8978
	73	B58	KAKGSRAIW	1.4898
	74	B58	KGRTLGEVW	1.2485
	75	B58	KGSRAIWFM	1.1663
	76	B8	KIKNRIERL	1.0401
	77	A2	KLGYILREV	1.1284
	78	A3	KLRWLVERR	0.9892
	79	A3	KLTKGKGPK	1.2149
	80	A1	KMELLQRRY	1.0842
		A3	KMELLQRRY	0.8344
		B62	KMELLQRRY	1.0428
	81	B7	KPLDDRFAT	0.893
	82	B58	KPSTGWYDW	0.9965
	83	B7	KPTGSASSL	1.7761
	84	B7	KPWDTITNV	0.9699
	85	B27	KREKKPGEF	1.205
	86	B27	KRTWKGPQY	1.5176
	87	B27	KRVQEVRGY	1.6727
	88	B27	KRYEDTTLV	1.2471
	89	A2	KSYAQMWLL	0.9373
		B58	KSYAQMWLL	1.5702
	90	A2	KVIEKMELL	0.9863
		A26	KVIEKMELL	1.2687
	91	A3	KVLCPYMPK	1.5851
	92	B58	KVRKDIQEW	1.2778
	93	A24	KYVDYMSSL	1.3296
		B39	KYVDYMSSL	0.7754
	94	B58	LAKSYAQMW	1.4822
	95	B7	LAREKRPRM	1.0194
	96	B39	LDDRFATSL	0.7812
	97	B44	LEFEALGFL	1.7801
	98	B44	LEVWNRVWI	1.5926
	99	B58	LGFLNEDHW	1.2963
	100	A3	LHFLNAMSK	0.8635
	101	A2	LLNSDTSKI	1.0304
	102	B8	LLYFHRRDL	1.0157
	103	A2	LMANAICSA	1.0617
	104	B62	LQRRYGGGL	1.1188
	105	B27	LRREYSSTW	0.7671
	106	B27	LRWLVERRF	1.7046
	107	B7	LSRNSTHEM	0.7917
		B62	LSRNSTHEM	0.9474
	108	A3	LTYRHKVVK	1.4584
	109	B7	MAMTDTTPF	0.9517
		B58	MAMTDTTPF	1.1196
		B62	MAMTDTTPF	1.2474
	110	B39	MKDGRTLVV	0.7595
	111	A1	MKSGVDVFY	0.903
	112	A1	MTDTTPFGQ	1.2392
	113	A1	MTKEEFTRY	2.4736
		A3	MTKEEFTRY	0.915
		A26	MTKEEFTRY	1.7996
		B62	MTKEEFTRY	1.1053
	114	A3	MTSQVLLGR	0.9003
	115	A1	MTTEDMLEV	1.1521
		A2	MTTEDMLEV	0.9996
	116	A24	MWLLLYFHR	0.8475
	117	B44	NEAKVLELL	1.4216
	118	A3	NMMGKREKK	0.8055
	119	A24	NYHGSYDVK	0.7631
	120	B39	PQYEEDVNL	0.8418
	121	B39	PREFCVKVL	0.9063
	122	A24	PYMPKVIEK	0.8258
	123	B62	QQVPFCSNH	0.7794
	124	A3	QVLLGRMEK	1.1667
	125	A24	QVPFCSNHF	0.994
		B62	QVPFCSNHF	0.8694
	126	B8	QWRSAREAV	0.9117
	127	B58	RAIIGDEKY	1.5346
		B62	RAIIGDEKY	1.0375
	128	B7	RARISPGAG	0.7854
	129	B44	REAVEDPKF	1.2715
	130	B39	REDIWCGSL	0.8995
		B44	REDIWCGSL	0.9743
	131	B44	REFCVKVLC	0.9911
	132	B44	REYSSTWHH	0.866
	133	A24	RFATSLHFL	1.3858
	134	B58	RGSGQVVTY	1.0377
		B62	RGSGQVVTY	1.1017
	135	A1	RIERLRREY	0.7558
		B62	RIERLRREY	0.9196
	136	B7	RKVNSNAAL	1.0774
		B27	RKVNSNAAL	1.2649
		B39	RKVNSNAAL	1.2483
	137	A2	RLARAIIEL	1.2709
		B8	RLARAIIEL	0.7902
		B39	RLARAIIEL	0.9367
		B58	RLARAIIEL	0.9135
		B62	RLARAIIEL	1.0331
	138	A2	RMMEGEGVI	0.816
		B62	RMMEGEGVI	1.1474
	139	B58	RNSTHEMYW	1.4636
	140	B7	RPAADGRTV	1.477
	141	B7	RPRMCSREE	1.151
	142	B7	RPSECCDTL	1.3938
	143	B27	RRDLRLMAN	0.7627
	144	B27	RREYSSTWH	1.1542
	145	B27	RRFLEPVGK	1.9942
	146	B27	RRLARAIIE	1.1098
	147	B27	RRYGGGLVR	2.051
	148	A3	RSAAKHARK	1.534
	149	A2	RTIRVLEMV	0.7697
		B58	RTIRVLEMV	0.8677
	150	A3	RTVMDVISR	0.7993
	151	A1	RTWNYHGSY	1.7334
		A3	RTWNYHGSY	1.157
		A26	RTWNYHGSY	0.922
		B27	RTWNYHGSY	0.9996
		B58	RTWNYHGSY	1.2146
		B62	RTWNYHGSY	1.2881
	152	B58	RVLEMVEDW	1.6167
	153	B58	RVWIEENEW	1.745
	154	A24	RWLVERRFL	0.8424
	155	B44	SECCDTLLC	0.7614
	156	B8	SGQVVTYAL	1.0064
		B39	SGQVVTYAL	0.7625
	157	A26	SIHAGGEWM	0.8321
	158	A2	SLVNGVVRL	1.12
		A26	SLVNGVVRL	0.9095
		B39	SLVNGVVRL	0.7666
	159	B62	SNAALGAMF	1.0523
	160	B27	SRAIWFMWL	1.3768
		B39	SRAIWFMWL	1.6123
	161	B27	SRASGNVVH	0.7781
	162	B27	SREEFIRKV	0.7505
	163	B27	SRNSTHEMY	1.0195
	164	B7	SVNMTSQVL	0.8591
		B62	SVNMTSQVL	0.8294
	165	A24	SYAQMWLLL	1.8134
		B39	SYAQMWLLL	1.0393
	166	A24	SYGWNIVTM	1.4311
	167	B62	TMKSGVDVF	1.332
	168	B7	TPFGQQRVF	0.9274
	169	B7	TPVEKWSDV	0.9838
	170	B39	TRAVGKPLL	1.5951
	171	B27	TRYRKEAII	0.918
		B39	TRYRKEAII	0.7594
	172	A26	TSLHFLNAM	0.8498
	173	B58	TTEDMLEVW	1.1442
	174	A1	TTNWLWAFL	0.7889
		A26	TTNWLWAFL	1.0662
	175	A24	TYALNTFTN	0.877
	176	A24	TYRHKVVKV	0.8418
	177	B44	VEDPKFWEM	1.0316
	178	B44	VEGLGLQKL	1.4641
	179	B62	VEKWSDVPY	1.1314
	180	B44	VERRFLEPV	0.7595
	181	A2	VLCPYMPKV	1.2453
	182	A3	VLLGRMEKR	0.8032
	183	A2	VLNETTNWL	1.1382
		B62	VLNETTNWL	0.7975
	184	B7	VPCRGQDEL	0.9144
	185	B62	VQSYGWNIV	0.7978
	186	B27	VRDTACLAK	0.8403
	187	B27	VRKDIQEWK	0.7635
	188	B62	VSRASGNVV	0.7513
	189	A3	VTGGHPVSR	0.7642
	190	B62	VVKPLDDRF	0.7937
	191	B8	VVKVMRPAA	0.8026
	192	B62	VVRLLSKPW	0.7817
	193	A24	VVTYALNTF	0.9508
		B62	VVTYALNTF	0.944
	194	B8	VWKERLNQM	1.1066
	195	A24	WFMWLGARF	1.4775
		B62	WFMWLGARF	0.999
	196	B62	WHHDENHPY	1.1296
	197	B8	WLGARFLEF	1.0892
		B62	WLGARFLEF	1.2631
		B8	WLHRGPREF	1.1724
		B62	WLHRGPREF	1.2898
	198	A1	WSDVPYSGK	0.8043
	199	B58	WSIHAGGEW	1.6552
		B62	WSIHAGGEW	0.7505
	200	A24	WYDWQQVPF	1.582
	201	A2	YALNTFTNL	0.8151
		B39	YALNTFTNL	1.1709
	202	A1	YAQMWLLLY	2.9163
		A26	YAQMWLLLY	1.1971
		B62	YAQMWLLLY	1.2289
	203	A24	YFHRRDLRL	0.9428
		B8	YFHRRDLRL	1.8211
		B39	YFHRRDLRL	0.947
	204	A2	YMPKVIEKM	1.0913
		A26	YMPKVIEKM	1.4273
		B8	YMPKVIEKM	0.8365
	205	B8	YRHKVVKVM	1.8091
		B27	YRHKVVKVM	1.4043
		B39	YRHKVVKVM	1.1413
	206	B27	YRKEAIIEV	0.9482
	207	B58	YSGKREDIW	1.3218
	208	A1	YVDYMSSLK	1.2488
		A3	YVDYMSSLK	0.999
	209	B58	YVLNETTNW	1.4499
	210	A24	YYMATQKRV	1.0168

## Sheet: S2 (Immunogenic eptiopes)
Sheet2:		Potential Immunogenic epitopes
Protein name	Human HLA supertype	Epitope	Immunogenecity	Topology	Vaxijen Score (Threshold 0.4)	Allergenecity	Toxicity
Envelope	A1,B58,B62	GTVVLELQY	0.06135	O	1.517	Non Allergen	Non Toxin
	A2,B62	GMSWITQGL	0.25737	O	0.8706	Non Allergen	Non Toxin
	A2,B8,B39,B62	FLAVGGVLL	0.1475	O	0.7949	Non Allergen	Non Toxin
	A2	LLLWMGINA	0.18873	O	0.4379	Non Allergen	Non Toxin
	A2	SIALTFLAV	0.16304	O	1.4335	Non Allergen	Non Toxin
	A24	TFLAVGGVL	0.16059	O	0.8363	Non Allergen	Non Toxin
	A26	DTAWDFGSV	0.29933	O	1.9031	Non Allergen	Non Toxin
	B58,B62	LAVGGVLLF	0.10352	O	0.5096	Non Allergen	Non Toxin
	B58	GATWVDLVL	0.31133	O	0.9587	Non Allergen	Non Toxin
	B62	ALGDTAWDF	0.30785	O	1.8898	Non Allergen	Non Toxin
Capsid	A1,B58,B62	GTVVLELQY	0.06135	O	1.517	Non Allergen	Non Toxin
	A2,B62	GMSWITQGL	0.25737	O	0.8706	Non Allergen	Non Toxin
	A2,B8,B39,B62	FLAVGGVLL	0.1475	O	0.7949	Non Allergen	Non Toxin
	A2	LLLWMGINA	0.18873	O	0.4379	Non Allergen	Non Toxin
	A2	SIALTFLAV	0.16304	O	1.4335	Non Allergen	Non Toxin
	A24	TFLAVGGVL	0.16059	O	0.8363	Non Allergen	Non Toxin
	A26	DTAWDFGSV	0.29933	O	1.9031	Non Allergen	Non Toxin
	B8	LAFFRFTAI	0.37202	O	1.1383	Non Allergen	Non Toxin
	B58,B62	LAVGGVLLF	0.10352	O	0.5096	Non Allergen	Non Toxin
	B58	GATWVDLVL	0.31133	O	0.9587	Non Allergen	Non Toxin
	B62	ALGDTAWDF	0.30785	O	1.8898	Non Allergen	Non Toxin
Protein prM	A1,A3,B62	LLLLVAPAY	0.07577	O	0.4461	Non Allergen	Non Toxin
	A2	VVFVVLLLL	0.09346	O	0.6002	Non Allergen	Non Toxin
	A2,B7	RVVFVVLLL	0.19442	O	0.7582	Non Allergen	Non Toxin
	A24,B58	VAAVIGWML	0.30008	O	0.5708	Non Allergen	Non Toxin
	A26	LVAAVIGWM	0.30008	O	0.6226	Non Allergen	Non Toxin
	B7	NPGYALVAA	0.09264	O	0.7622	Non Allergen	Non Toxin
	B27	QRVVFVVLL	0.23616	O	0.7111	Non Allergen	Non Toxin
	B39	QRVVFVVLL	0.23616	O	0.7111	Non Allergen	Non Toxin
	B58	ALVAAVIGW	0.26185	O	0.7365	Non Allergen	Non Toxin
NS1	A26	EVEDFGFGL	1.4303	O	2.013	Non Allergen	Non Toxin
	B44	SDLIIPVTL	0.9255	O	0.5753	Non Allergen	Non Toxin
	B58	KSILFAPEL	1.5059	O	0.6925	Non Allergen	Non Toxin
NS2A	A1,A2	MIDPFQLGL	0.9161	O	1.2303	Non Allergen	Non Toxin
	A2,B62	SMPAILIAL	1.2704	O	0.556	Non Allergen	Non Toxin
	A2	ILIALLVLV	1.1822	O	0.5235	Non Allergen	Non Toxin
	A2,B62	LLMVGIGSL	1.0698	O	1.3629	Non Allergen	Non Toxin
	A2	VVFLATQEV	0.9513	O	0.8310	Non Allergen	Non Toxin
	A2	AILIALLVL	0.8353	O	0.532	Non Allergen	Non Toxin
	A2,B39	SLAVAWMIL	0.7635	O	0.8671	Non Allergen	Non Toxin
	A2	QLGLLVVFL	0.7516	O	0.8179	Non Allergen	Non Toxin
	A24,A26,B7,B8,B58,B62	YVILVGAAF	1.0321	O	0.5971	Non Allergen	Non Toxin
	A26,B39,B62	YNADMIDPF	0.9076	O	0.5067	Non Allergen	Non Toxin
	B7,B8	MPAILIALL	1.2596	O	0.4472	Non Allergen	Non Toxin
	B7	NPMILAAGL	0.9518	O	0.7697	Non Allergen	Non Toxin
	B27,B39,B62	FQLGLLVVF	1.4397	O	1.033	Non Allergen	Non Toxin
	B27	LRYVILVGA	0.9666	O	0.875	Non Allergen	Non Toxin
	B39	GGDVVHLAL	1.0158	O	0.7368	Non Allergen	Non Toxin
	B44	ADMIDPFQL	0.7879	O	0.5098	Non Allergen	Non Toxin
	B62	LLMLAAVFF	1.1246	O	0.4317	Non Allergen	Non Toxin
NS2B	A1,A24,B58,B62	VMTAVGLMF	0.7589	O	0.8559	Non Allergen	Non Toxin
	A2,B62	LMFAIVGGL	1.1387	O	0.9644	Non Allergen	Non Toxin
	A2	GLMFAAFVI	1.1041	O	0.4924	Non Allergen	Non Toxin
	A2,A26	AIVGGLAEL	0.8971	O	0.5651	Non Allergen	Non Toxin
	A2,A26	MTIAGLMFA	0.8759	O	0.7475	Non Allergen	Non Toxin
	A2,A26	AIPMTIAGL	0.7598	O	0.9757	Non Allergen	Non Toxin
	A3	FAAFVISGK	1.2161	O	1.2628	Non Allergen	Non Toxin
	B7	IPMTIAGLM	1.2542	O	0.8355	Non Allergen	Non Toxin
	B7	TPWAILPSV	0.9729	O	0.6127	Non Allergen	Non Toxin
	B62	PMTIAGLMF	0.9256	O	0.7771	Non Allergen	Non Toxin
NS3	A2,B58	KTVWFVPSV	1.3418	O	0.8638	Non Allergen	Non Toxic
	A2	FVMDEAHFT	0.9444	O	0.7122	Non Allergen	Non Toxic
	A2	LLRTADLPV	0.8454	O	0.7204	Non Allergen	Non Toxic
	A3	TVWFVPSVK	1.4164	O	0.9163	Non Allergen	Non Toxic
	A26,B62	ELGEAAAIF	0.9484	O	0.4406	Non Allergen	Non Toxic
	A26	EIGAVTLDF	0.8331	O	1.9589	Non Allergen	Non Toxic
	B7	LPVWLAYKV	0.8934	O	0.7843	Non Allergen	Non Toxic
	B7	IPAGFEPEM	0.8229	O	1.0648	Non Allergen	Non Toxic
	B44	AEALRGLPI	1.2615	O	0.5745	Non Allergen	Non Toxic
	B44	VELGEAAAI	1.0804	O	1.1453	Non Allergen	Non Toxic
NS4A	A1,A2,A24,A26,B39,B58	MTMGVFFLL	0.7752	O	0.5738	Non Allergen	Non Toxin
	A2	GLGGAVLGV	1.1063	O	0.6299	Non Allergen	Non Toxin
	A2	IALIALLSV	0.8058	O	0.9945	Non Allergen	Non Toxin
	A2,A26	QTIALIALL	0.7832	O	0.7429	Non Allergen	Non Toxin
	B39,B44,B62	SQIGLIEVL	1.051	O	0.8444	Non Allergen	Non Toxin
	B39,B62	LQTIALIAL	0.8515	O	0.8859	Non Allergen	Non Toxin
NS4B	A2	GILITAAAV	0.7567	O	0.6465	Non Allergen	Non Toxin
NS5	A2,B62	FMWLGARFL	1.0747	O	0.9275	Non Allergen	Non Toxin
	A3	VTGGHPVSR	0.7642	O	0.7435	Non Allergen	Non Toxin
	A24	WYDWQQVPF	1.582	O	1.7034	Non Allergen	Non Toxin
	A24,B62	WFMWLGARF	1.4775	O	0.9948	Non Allergen	Non Toxin
	A26	TSLHFLNAM	0.8498	O	1.0485	Non Allergen	Non Toxin
	B8,B62	WLGARFLEF	1.0892	O	1.0434	Non Allergen	Non Toxin
	B8	LLYFHRRDL	1.0157	O	1.5923	Non Allergen	Non Toxin
	B39	LDDRFATSL	0.7812	O	0.4837	Non Allergen	Non Toxin
	B44	LEFEALGFL	1.7801	O	1.9477	Non Allergen	Non Toxin
	B44	VERRFLEPV	0.7595	O	0.4018	Non Allergen	Non Toxin
	B62	SNAALGAMF	1.0523	O	0.6435	Non Allergen	Non Toxin

## Sheet: S3 (HLA+H2-I specific epitopes)
Sheet3:		Immunogenic epitopes specific for both HLA and H2-I alleles
Protein	Human HLA supertype	Epitope	Mouse Allele	Binding	Immunogenicity	Vaxijen Score
Capsid C	A24,B58	LALLAFFRF	Kb,Ld	WB,SB	0.26258	0.4699
	B8	LAFFRFTAI	Db,Ddkb,	WB,WB,SB	0.37202	1.1383
prM	A2	VVFVVLLLL	Kb	SB	0.09346	0.6002
Envelope	A2	SIALTFLAV	Kb	WB	0.16304	1.4335
	A24	TFLAVGGVL	Kd	WB	0.16059	0.8363
ns1	B58	KSILFAPEL	Db,Kb	WB,SB	1.5059	0.6925
ns2A	A1,A2	MIDPFQLGL	Kb	WB	0.9161	1.2303
	A2,B62	SMPAILIAL	Db,Kb	WB,WB	1.2704	0.556
	A2	VVFLATQEV	Kb	WB	0.9513	0.8310
	B7,B8	MPAILIALL	Ld	SB	1.2596	0.4472
	B7	NPMILAAGL	Ld	SB	0.9518	0.7697
	B27,B39,B62	FQLGLLVVF	Db	WB	1.4397	1.033
	B62	LLMLAAVFF	Ld	SB	1.1246	0.4317
ns2B	A2,B62	LMFAIVGGL	Kb	WB	1.1387	0.9644
	A2,A26	AIPMTIAGL	Kb	WB	0.7598	0.9757
	B7	IPMTIAGLM	Ld	SB	1.2542	0.8355
	B7	TPWAILPSV	Ld	WB	0.9729	0.6127
ns3	A2,B58	KTVWFVPSV	Kb	WB	1.3418	0.8638
	B7	LPVWLAYKV	Ld	WB	0.8934	0.7843
	B7	IPAGFEPEM	Ld	WB	0.8229	1.0648
	B44	AEALRGLPI	Kk	SB	1.2615	0.5745
	B44	VELGEAAAI	Kk	SB	1.0804	1.1453
ns4A	A1,A2,A24,A26,B39,B58	MTMGVFFLL	Kb,Ld	WB,SB	0.7752	0.5738
	A2	IALIALLSV	Db,Kb,	WB,WB,	0.8058	0.9945
	A2,A26	QTIALIALL	Kb	WB	0.7832	0.7429
	B39,B44,B62	SQIGLIEVL	Db,	WB	1.051	0.8444
ns4B
ns5	A2,B62	FMWLGARFL	Db	SB	1.0747	0.9275
	A26	TSLHFLNAM	Db,Kb	WB,SB	0.8498	1.0485
	B8,B62	WLGARFLEF	Db	WB	1.0892	1.0434
	B8	LLYFHRRDL	Kb	WB	1.0157	1.5923
	B44	LEFEALGFL	Kk,Ld	SB,WB	1.7801	1.9477
	B44	VERRFLEPV	Kk	WB	0.7595	0.4018

## Sheet: S4 (Conservancy Analysis)
Sheet4:		Conservency analysis of CTL epitopes
Protein	Human HLA supertype	Epitope	Mouse Allele	Binding	Immunogenicity	Vaxijen Score	Conservancy	Protein hit
Capsid C	A24,B58	LALLAFFRF	Kb,Ld	WB,SB	0.26258	0.4699	1	(100/100)
	B8	LAFFRFTAI	Db,Ddkb,	WB,WB,SB	0.37202	1.1383	1	(100/100)
prM	A2	VVFVVLLLL	Kb	SB	0.09346	0.6002	1	(100/100)
Envelope	A2	SIALTFLAV	Kb	WB	0.16304	1.4335	1	(100/100)
	A24	TFLAVGGVL	Kd	WB	0.16059	0.8363	1	(100/100)
ns1	B58	KSILFAPEL	Db,Kb	WB,SB	1.5059	0.6925	1	(100/100)
ns2A	A1,A2	MIDPFQLGL	Kb	WB	0.9161	1.2303	1	(100/100)
	A2,B62	SMPAILIAL	Db,Kb	WB,WB	1.2704	0.556	1	(100/100)
	A2	VVFLATQEV	Kb	WB	0.9513	0.8310	1	(100/100)
	B7,B8	MPAILIALL	Ld	SB	1.2596	0.4472	1	(100/100)
	B7	NPMILAAGL	Ld	SB	0.9518	0.7697	1	(100/100)
	B27,B39,B62	FQLGLLVVF	Db	WB	1.4397	1.033	1	(100/100)
	B62	LLMLAAVFF	Ld	SB	1.1246	0.4317	1	(100/100)
ns2B	A2,B62	LMFAIVGGL	Kb	WB	1.1387	0.9644	1	(100/100)
	A2,A26	AIPMTIAGL	Kb	WB	0.7598	0.9757	1	(100/100)
	B7	IPMTIAGLM	Ld	SB	1.2542	0.8355	1	(100/100)
	B7	TPWAILPSV	Ld	WB	0.9729	0.6127	1	(100/100)
ns3	A2,B58	KTVWFVPSV	Kb	WB	1.3418	0.8638	1	(100/100)
	B7	LPVWLAYKV	Ld	WB	0.8934	0.7843	1	(100/100)
	B7	IPAGFEPEM	Ld	WB	0.8229	1.0648	1	(100/100)
	B44	AEALRGLPI	Kk	SB	1.2615	0.5745	1	(100/100)
	B44	VELGEAAAI	Kk	SB	1.0804	1.1453	1	(100/100)
ns4A	A1,A2,A24,A26,B39,B58	MTMGVFFLL	Kb,Ld	WB,SB	0.7752	0.5738	1	(100/100)
	A2	IALIALLSV	Db,Kb,	WB,WB,	0.8058	0.9945	1	(100/100)
	A2,A26	QTIALIALL	Kb	WB	0.7832	0.7429	1	(100/100)
	B39,B44,B62	SQIGLIEVL	Db,	WB	1.051	0.8444	1	(100/100)
ns4B
ns5	A2,B62	FMWLGARFL	Db	SB	1.0747	0.9275	1	(100/100)
	A26	TSLHFLNAM	Db,Kb	WB,SB	0.8498	1.0485	1	(100/100)
	B8,B62	WLGARFLEF	Db	WB	1.0892	1.0434	1	(100/100)
	B8	LLYFHRRDL	Kb	WB	1.0157	1.5923	1	(100/100)
	B44	LEFEALGFL	Kk,Ld	SB,WB	1.7801	1.9477	1	(100/100)
	B44	VERRFLEPV	Kk	WB	0.7595	0.4018	1	(100/100)

## Sheet: S5 (Final CTL epitopes)
Sheet5:		Final CTL epitopes with corresponding HLA alleles
Protein	Super Type	Epitope	Start	End	Mouse	Immunogenicity	Antigenic Score	MHC-i Allele (IEDB Percentile Rank ≤ 1)
Capsid C	B8	LAFFRFTAI	51	59	Db, Dd, Kb,	0.37202	1.1383	HLA-B*51:01,HLA-B*08:01,HLA-A*68:02,HLA-A*02:06,HLA-A*30:01,HLA-A*32:01,HLA-A*02:03,HLA-B*57:01
PrM	A2	VVFVVLLLL	153	163	Kb	0.09346	0.6002	HLA-A*32:01,HLA-B*57:01,HLA-A*02:06,HLA-B*58:01,HLA-A*68:02,HLA-A*02:01
Envelop	A2	SIALTFLAV	480	488	Kb	0.16304	1.4335	HLA-A*02:06,HLA-A*02:03,HLA-A*68:02,HLA-A*02:01,HLA-A*32:01,HLA-B*08:01,HLA-A*26:01,HLA-B*51:01
NS1	B58	KSILFAPEL	120	128	Db, Kb	1.5059	0.6925	HLA-A*32:01,HLA-B*58:01,HLA-B*57:01,HLA-A*02:06,HLA-A*30:01,HLA-B*51:01,HLA-A*30:02
NS2A	B27,B39,B62	FQLGLLVVF	9	17	Db	1.4397	1.033	HLA-B*15:01,HLA-A*02:06,HLA-A*32:01,HLA-A*23:01,HLA-B*35:01
NS2B	A2,B62	LMFAIVGGL	13	21	Kb	1.1387	0.9644	HLA-A*02:03,HLA-A*02:01,HLA-A*32:01,HLA-B*15:01,HLA-A*02:06,HLA-A*68:02
NS3	A2,B58	KTVWFVPSV	358	366	Kb	1.3418	0.8638	HLA-A*02:06,HLA-A*32:01,HLA-A*68:02,HLA-A*02:01,HLA-A*02:03,HLA-A*30:01,HLA-B*57:01,HLA-B*58:01,HLA-A*30:02
NS4A	A1,A2,A24,A26,B39,B58	MTMGVFFLL	63	71	Kb, Ld	0.7752	0.5738	HLA-A*68:02,HLA-A*32:01,HLA-A*02:06,HLA-B*58:01,HLA-B*57:01,HLA-A*23:01,HLA-A*26:01,HLA-A*02:01,HLA-A*24:02,HLA-A*33:01
NS5	B44	LEFEALGFL	486	494	Kk, Ld	1.7801	1.9477	HLA-B*40:01,HLA-B*44:03,HLA-B*44:02,HLA-A*26:01,HLA-A*02:06
