# Supplementary material for: Immunoinformatics and molecular dynamics approaches: Next generation vaccine design against West Nile virus
Source: PLoS One. 2021 Jun 17;16(6):e0253393. doi: 10.1371/journal.pone.0253393 (PMC8211291; doi:10.1371/journal.pone.0253393)
Supplement: S3 File — (XLSX) [file pone.0253393.s006.xlsx]

## Sheet: S1 (All epitopes)
S1:			HTL Epitopes from all WNV proteins specific for H2-I alleles
Protein Name	Epitope No.	Mouse Allele	Start	End	Epitope	Mice Percentile Rank
Capsid C	1	H2-IAb	52	66	AFFRFTAIAPTRAVL	0.71
		H2-IAd	52	66	AFFRFTAIAPTRAVL	3.15
	2	H2-IEd	58	72	AIAPTRAVLDRWRGV	9.55
	3	H2-IAb	49	63	ALLAFFRFTAIAPTR	2.88
		H2-IEd	49	63	ALLAFFRFTAIAPTR	3.55
	4	H2-IEd	77	91	AMKHLLSFKKELGTL	7.35
	5	H2-IEd	60	74	APTRAVLDRWRGVNK	5.3
	6	H2-IEd	64	78	AVLDRWRGVNKQTAM	6.75
	7	H2-IAb	53	67	FFRFTAIAPTRAVLD	1.01
		H2-IAd	53	67	FFRFTAIAPTRAVLD	2.11
	8	H2-IAb	54	68	FRFTAIAPTRAVLDR	1.19
		H2-IAd	54	68	FRFTAIAPTRAVLDR	2.33
	9	H2-IAb	56	70	FTAIAPTRAVLDRWR	6.5
		H2-IAd	56	70	FTAIAPTRAVLDRWR	6.5
	10	H2-IEd	46	60	FVLALLAFFRFTAIA	5.05
	11	H2-IAd	29	43	GLKRAMLSLIDGKGP	9.6
	12	H2-IAd	71	85	GVNKQTAMKHLLSFK	5.79
	13	H2-IEd	59	73	IAPTRAVLDRWRGVN	7.8
	14	H2-IAd	28	42	IGLKRAMLSLIDGKG	7.65
	15	H2-IAd	74	88	KQTAMKHLLSFKKEL	4.5
	16	H2-IAb	51	65	LAFFRFTAIAPTRAV	0.71
		H2-IAd	51	65	LAFFRFTAIAPTRAV	2.9
		H2-IEd	51	65	LAFFRFTAIAPTRAV	6.25
	17	H2-IAb	48	62	LALLAFFRFTAIAPT	3.08
		H2-IEd	48	62	LALLAFFRFTAIAPT	3.9
	18	H2-IAd	27	41	LIGLKRAMLSLIDGK	6.55
	19	H2-IAb	50	64	LLAFFRFTAIAPTRA	0.82
		H2-IAd	50	64	LLAFFRFTAIAPTRA	3.9
		H2-IEd	50	64	LLAFFRFTAIAPTRA	5.15
	20	H2-IAd	25	39	LSLIGLKRAMLSLID	6.9
	21	H2-IAd	73	87	NKQTAMKHLLSFKKE	2.77
	22	H2-IAd	22	36	PRVLSLIGLKRAMLS	8.55
	23	H2-IEd	61	75	PTRAVLDRWRGVNKQ	5.4
	24	H2-IAd	75	89	QTAMKHLLSFKKELG	6.95
		H2-IEd	75	89	QTAMKHLLSFKKELG	7.7
	25	H2-IEd	63	77	RAVLDRWRGVNKQTA	5.45
	26	H2-IAb	55	69	RFTAIAPTRAVLDRW	3.7
		H2-IAd	55	69	RFTAIAPTRAVLDRW	5.14
	27	H2-IEd	45	59	RFVLALLAFFRFTAI	7.95
	28	H2-IAd	19	33	RGMPRVLSLIGLKRA	9.8
	29	H2-IAd	70	84	RGVNKQTAMKHLLSF	8.26
	30	H2-IAd	23	37	RVLSLIGLKRAMLSL	9.7
	31	H2-IAd	26	40	SLIGLKRAMLSLIDG	7.05
	32	H2-IEd	76	90	TAMKHLLSFKKELGT	7.5
	33	H2-IEd	62	76	TRAVLDRWRGVNKQT	4.7
	34	H2-IEd	47	61	VLALLAFFRFTAIAP	3.6
	35	H2-IAd	72	86	VNKQTAMKHLLSFKK	2.9
	36	H2-IAd	69	83	WRGVNKQTAMKHLLS	8.28
prM	1	H2-IEd	73	87	AVYVRYGRCTKTRHS	2
	2	H2-IEd	69	83	CTKSAVYVRYGRCTK	3.15
	3	H2-IEd	81	95	CTKTRHSRRSRRSLT	6.75
	4	H2-IAb	18	32	DVTDVITIPTAAGKN	9.65
	5	H2-IAb	125	139	ESWILRNPGYALVAA	7.45
	6	H2-IAd	6	20	FQGKVMMTVNATDVT	3.25
	7	H2-IAd	30	44	GKNLCIVRAMDVGYM	4.7
	8	H2-IAd	8	22	GKVMMTVNATDVTDV	5.85
	9	H2-IAb	128	142	ILRNPGYALVAAVIG	4.7
	10	H2-IAd	31	45	KNLCIVRAMDVGYMC	4.85
	11	H2-IEd	71	85	KSAVYVRYGRCTKTR	2.1
	12	H2-IEd	83	97	KTRHSRRSRRSLTVQ	7
	13	H2-IAd	9	23	KVMMTVNATDVTDVI	8.8
	14	H2-IAd	33	47	LCIVRAMDVGYMCDD	9.6
	15	H2-IAb	129	143	LRNPGYALVAAVIGW	7.5
	16	H2-IAd	5	19	NFQGKVMMTVNATDV	5.1
	17	H2-IEd	106	120	NKKGAWMDSTKATRY	8.45
	18	H2-IAd	32	46	NLCIVRAMDVGYMCD	7.65
	19	H2-IAd	7	21	QGKVMMTVNATDVTD	3.85
	20	H2-IEd	80	94	RCTKTRHSRRSRRSL	7.22
	21	H2-IAb	130	144	RNPGYALVAAVIGWM	9.1
	22	H2-IEd	77	91	RYGRCTKTRHSRRSR	7.27
	23	H2IEd	72	86	SAVYVRYGRCTKTRH	1.55
	24	H2-IAb	126	140	SWILRNPGYALVAAV	5.1
	25	H2-IAb	124	138	TESWILRNPGYALVA	8.7
	26	H2-IEd	70	84	TKSAVYVRYGRCTKT	2.3
	27	H2-IEd	82	96	TKTRHSRRSRRSLTV	6.65
	28	H2-IEd	76	90	VRYGRCTKTRHSRRS	8.5
	29	H2-IAb	19	33	VTDVITIPTAAGKNL	9.1
	30	H2-IEd	74	88	VYVRYGRCTKTRHSR	2
	31	H2-IEd	68	82	WCTKSAVYVRYGRCT	7.6
	32	H2-IAb	127	141	WILRNPGYALVAAVI	4.9
	33	H2-IEd	78	92	YGRCTKTRHSRRSRR	8.18
	34	H2-IEd	75	89	YVRYGRCTKTRHSRR	2.5
envelope	1	H2-IAb	308	322	AFKFLGTPADTGHGT	3.55
	2	H2-IAb	164	178	AGRFSITPAAPSYTL	0.78
	3	H2-IEd	228	242	AGSTVWRNRETLMEF	1.31
	4	H2-IAb	140	154	AIFVHGPTTVESHGN	5.8
	5	H2-IAb	269	283	AIPVEFSSNTVKLTS	9.45
	6	H2-IAb	261	275	ALHQALAGAIPVEFS	3.1
	7	H2-IAb	161	175	ATQAGRFSITPAAPS	0.57
	8	H2-IAb	305	319	CSKAFKFLGTPADTG	1.3
	9	H2-IAd	60	74	CYLATVSDLSTKAAC	8.55
	10	H2-IAb	333	347	DGPCKVPISSVASLN	5.15
	11	H2-IAb	220	234	DLNLPWSSAGSTVWR	4.45
	12	H2-IAb	114	128	DTCAKFACSTKAIGR	7.9
	13	H2-IAd	42	56	DVKMMNMEAANLAEV	0.95
	14	H2-IAd	243	257	EEPHATKQSVIALGS	6.15
	15	H2-IAb	259	273	EGALHQALAGAIPVE	2.5
	16	H2-IAd	244	258	EPHATKQSVIALGSQ	4.4
	17	H2-IAb	237	251	ETLMEFEEPHATKQS	8.4
	18	H2-IAb	138	152	EVAIFVHGPTTVESH	2.9
	19	H2-IAd	55	69	EVRSYCYLATVSDLS	6.3
	20	H2-IAb	309	323	FKFLGTPADTGHGTV	5.7
	21	H2-IAb	218	232	FMDLNLPWSSAGSTV	9
	22	H2-IAb	167	181	FSITPAAPSYTLKLG	3.4
	23	H2-IAb	361	375	FVSVATANAKVLIEL	8.75
	24	H2-IAb	268	282	GAIPVEFSSNTVKLT	9.2
	25	H2-IAb	260	274	GALHQALAGAIPVEF	2.4
	26	H2-IAb	160	174	GATQAGRFSITPAAP	1.85
	27	H2-IEd	284	298	GHLKCRVKMEKLQLK	9
	28	H2-IAb	334	348	GPCKVPISSVASLND	5.5
		H2-IAd	334	348	GPCKVPISSVASLND	9.3
	29	H2-IAb	165	179	GRFSITPAAPSYTLK	0.87
	30	H2-IAb	353	367	GRLVTVNPFVSVATA	3.95
	31	H2-IEd	229	243	GSTVWRNRETLMEFE	2.98
	32	H2-IAb	331	345	GTDGPCKVPISSVAS	7.8
	33	H2-IAb	303	317	GVCSKAFKFLGTPAD	2.35
	34	H2-IAd	246	260	HATKQSVIALGSQEG	8.35
	35	H2-IAb	263	277	HQALAGAIPVEFSSN	8.5
	36	H2-IAb	113	127	IDTCAKFACSTKAIG	7.8
	37	H2-IAd	41	55	IDVKMMNMEAANLAE	0.83
	38	H2-IAb	141	155	IFVHGPTTVESHGNY	9.3
	39	H2-IAb	135	149	IKYEVAIFVHGPTTV	8.05
	40	H2-IAb	307	321	KAFKFLGTPADTGHG	1.35
	41	H2-IEd	280	294	KLTSGHLKCRVKMEK	9.95
	42	H2-IAd	44	58	KMMNMEAANLAEVRS	2.4
	43	H2-IAd	38	52	KPTIDVKMMNMEAAN	8.5
	44	H2-IAb	136	150	KYEVAIFVHGPTTVE	5
	45	H2-IAb	262	276	LHQALAGAIPVEFSS	3.4
	46	H2-IAb	221	235	LNLPWSSAGSTVWRN	4
	47	H2-IAb	223	237	LPWSSAGSTVWRNRE	7
	48	H2-IEd	281	295	LTSGHLKCRVKMEKL	8.2
	49	H2-IAb	355	369	LVTVNPFVSVATANA	2.95
	50	H2-IAb	219	233	MDLNLPWSSAGSTVW	3.75
	51	H2-IAd	45	59	MMNMEAANLAEVRSY	5.1
	52	H2-IAd	46	60	MNMEAANLAEVRSYC	7.95
	53	H2-IAb	222	236	NLPWSSAGSTVWRNR	5.15
	54	H2-IAb	359	373	NPFVSVATANAKVLI	3.65
		H2-IAd	359	373	NPFVSVATANAKVLI	8.3
	55	H2-IAb	335	349	PCKVPISSVASLNDL	6.85
	56	H2-IAb	360	374	PFVSVATANAKVLIE	4.55
	57	H2-IAd	245	259	PHATKQSVIALGSQE	7.8
	58	H2-IAd	39	53	PTIDVKMMNMEAANL	4.7
	59	H2-IAb	351	365	PVGRLVTVNPFVSVA	9.55
	60	H2-IAb	163	177	QAGRFSITPAAPSYT	0.46
	61	H2-IAb	258	272	QEGALHQALAGAIPV	3.15
	62	H2-IAb	236	250	RETLMEFEEPHATKQ	9
	63	H2-IAb	166	180	RFSITPAAPSYTLKL	2.68
	64	H2-IAb	354	368	RLVTVNPFVSVATAN	3.35
	65	H2-IAd	57	71	RSYCYLATVSDLSTK	5.5
	66	H2-IEd	227	241	SAGSTVWRNRETLME	1.35
	67	H2-IEd	283	297	SGHLKCRVKMEKLQL	6.9
	68	H2-IAb	112	126	SIDTCAKFACSTKAI	8.4
	69	H2-IAb	306	320	SKAFKFLGTPADTGH	1.25
	70	H2-IEd	226	240	SSAGSTVWRNRETLM	1.7
	71	H2-IEd	230	244	STVWRNRETLMEFEE	3.64
	72	H2-IAd	58	72	SYCYLATVSDLSTKA	5.45
	73	H2-IAb	115	129	TCAKFACSTKAIGRT	7.95
	74	H2-IAb	332	346	TDGPCKVPISSVASL	6.55
	75	H2-IAd	40	54	TIDVKMMNMEAANLA	0.83
	76	H2-IAb	238	252	TLMEFEEPHATKQSV	8.55
	77	H2-IAb	162	176	TQAGRFSITPAAPSY	0.52
	78	H2-IEd	282	296	TSGHLKCRVKMEKLQ	6.8
	79	H2-IEd	205	219	TVGTKTFLVHREWFM	9.4
	80	H2-IAb	357	371	TVNPFVSVATANAKV	2.6
	81	H2-IAb	139	153	VAIFVHGPTTVESHG	3
	82	H2-IAb	304	318	VCSKAFKFLGTPADT	1.5
	83	H2-IAb	159	173	VGATQAGRFSITPAA	2.85
	84	H2-IAb	352	366	VGRLVTVNPFVSVAT	4.25
	85	H2-IEd	206	220	VGTKTFLVHREWFMD	9.7
	86	H2-IAd	43	57	VKMMNMEAANLAEVR	1.1
	87	H2-IAb	358	372	VNPFVSVATANAKVL	2.55
	88	H2-IAd	56	70	VRSYCYLATVSDLST	5.2
	89	H2-IAb	356	370	VTVNPFVSVATANAK	2.3
	90	H2-IEd	225	239	WSSAGSTVWRNRETL	4.65
	91	H2-IAd	59	73	YCYLATVSDLSTKAA	5
	92	H2-IAb	137	151	YEVAIFVHGPTTVES	3.1
ns1	1	H2-IAb	117	131	AWGKSILFAPELANN	6.6
	2	H2-IAb	240	254	DLIIPVTLAGPRSNH	3.3
	3	H2-IAb	30	44	DRYKYYPETPQGLAK	7.5
	4	H2-IEd	326	340	DSGCWYGMEIRPQRH	6.15
	5	H2-IEd	24	38	DVEAWMDRYKYYPET	3.29
	6	H2-IEd	94	108	EGMYKSAPKRLTATT	9.05
	7	H2-IEd	112	126	EIGWKAWGKSILFAP	5.9
	8	H2-IEd	109	123	EKLEIGWKAWGKSIL	6.05
	9	H2-IEd	20	34	FIHNDVEAWMDRYKY	9.8
	10	H2-IEd	328	342	GCWYGMEIRPQRHDE	7.95
	11	H2-IAb	119	133	GKSILFAPELANNTF	2.7
	12	H2-IEd	22	36	HNDVEAWMDRYKYYP	1.4
	13	H2-IEd	195	209	HSDLSYWIESRLNDT	9.45
	14	H2-IEd	113	127	IGWKAWGKSILFAPE	9.5
	15	H2-IEd	21	35	IHNDVEAWMDRYKYY	4.2
	16	H2-IAb	242	256	IIPVTLAGPRSNHNR	2.1
	17	H2-IAb	122	136	ILFAPELANNTFVVD	5.35
	18	H2-IAb	243	257	IPVTLAGPRSNHNRR	2.3
	19	H2-IAb	116	130	KAWGKSILFAPELAN	7.55
	20	H2-IEd	110	124	KLEIGWKAWGKSILF	5.15
	21	H2-IAb	92	106	KQEGMYKSAPKRLTA	9.85
		H2-IEd	92	106	KQEGMYKSAPKRLTA	8.75
	22	H2-IAb	120	134	KSILFAPELANNTFV	2.85
	23	H2-IEd	111	125	LEIGWKAWGKSILFA	5.25
	24	H2-IAb	241	255	LIIPVTLAGPRSNHN	2.05
	25	H2-IEd	162	176	LTSTRMFLKVRESNT	9.65
	26	H2-IAb	29	43	MDRYKYYPETPQGLA	7.5
	27	H2-IEd	23	37	NDVEAWMDRYKYYPE	1.34
	28	H2-IAb	244	258	PVTLAGPRSNHNRRP	4.8
	29	H2-IAb	93	107	QEGMYKSAPKRLTAT	8.75
		H2-IEd	93	107	QEGMYKSAPKRLTAT	9.35
	30	H2-IAb	31	45	RYKYYPETPQGLAKI	8.3
	31	H2-IAb	239	253	SDLIIPVTLAGPRSN	3.65
	32	H2-IEd	196	210	SDLSYWIESRLNDTW	9.4
	33	H2-IEd	327	341	SGCWYGMEIRPQRHD	5.95
	34	H2-IAb	121	135	SILFAPELANNTFVV	3.8
	35	H2-IEd	164	178	STRMFLKVRESNTTE	9.8
	36	H2-IEd	325	339	TDSGCWYGMEIRPQR	8.5
	37	H2-IEd	163	177	TSTRMFLKVRESNTT	9.45
	38	H2-IEd	25	39	VEAWMDRYKYYPETP	2.84
	39	H2-IAb	245	259	VTLAGPRSNHNRRPG	8.6
	40	H2-IAb	118	132	WGKSILFAPELANNT	2.55
	41	H2-IAb	28	42	WMDRYKYYPETPQGL	8.55
	42	H2-IAb	32	46	YKYYPETPQGLAKII	9.4
ns2A	1	H2-IAd	30	44	AKISMPAILIALLVL	5.98
	2	H2-IEd	19	33	ATQEVLRKRWTAKIS	0.66
	3	H2-IAd	137	151	AVAWMILRAITFTTT	3.8
		H2-IEd	137	151	AVAWMILRAITFTTT	9.65
	4	H2-IEd	111	125	AVFFQMAYHDARQIL	9.3
	5	H2-IAd	131	145	DVLNSLAVAWMILRA	8
	6	H2-IAb	22	36	EVLRKRWTAKISMPA	7.65
		H2-IAd	22	36	EVLRKRWTAKISMPA	1.88
		H2-IEd	22	36	EVLRKRWTAKISMPA	1.38
	7	H2-IEd	17	31	FLATQEVLRKRWTAK	1.01
	8	H2-IEd	89	103	FMVASFLKARWTNQE	7.75
	9	H2-IEd	182	196	GIGSLIREKRSAAAK	8.2
		H2-IEd	184	198	GSLIREKRSAAAKKK	8.55
	10	H2-IAd	76	90	HLALMATFKIQPVFM	9.4
	11	H2-IEd	183	197	IGSLIREKRSAAAKK	7.6
	12	H2-IAb	59	73	ILVGAAFAESNSGGD	8.65
	13	H2-IEd	85	99	IQPVFMVASFLKARW	8.45
	14	H2-IEd	84	98	KIQPVFMVASFLKAR	9.55
	15	H2-IAb	26	40	KRWTAKISMPAILIA	3.45
		H2-IAd	26	40	KRWTAKISMPAILIA	0.42
	16	H2-IEd	18	32	LATQEVLRKRWTAKI	1.07
	17	H2-IAd	136	150	LAVAWMILRAITFTT	4.55
		H2-IEd	136	150	LAVAWMILRAITFTT	8.9
	18	H2-IEd	13	27	LLVVFLATQEVLRKR	8.5
	19	H2-IAd	133	147	LNSLAVAWMILRAIT	2.7
	20	H2-IAb	24	38	LRKRWTAKISMPAIL	3.85
		H2-IAd	24	38	LRKRWTAKISMPAIL	0.41
		H2-IEd	24	38	LRKRWTAKISMPAIL	5.95
	21	H2-IEd	14	28	LVVFLATQEVLRKRW	6.8
	22	H2-IEd	90	104	MVASFLKARWTNQEN	8
	23	H2-IAd	134	148	NSLAVAWMILRAITF	2.1
		H2-IEd	134	148	NSLAVAWMILRAITF	9.1
	24	H2-IEd	87	101	PVFMVASFLKARWTN	6.55
	25	H2-IAd	21	35	QEVLRKRWTAKISMP	9.05
		H2-IEd	21	35	QEVLRKRWTAKISMP	0.7
	26	H2-IEd	86	100	QPVFMVASFLKARWT	6.4
	27	H2-IAb	25	39	RKRWTAKISMPAILI	3.95
		H2-IAd	25	39	RKRWTAKISMPAILI	0.42
	28	H2-IAb	27	41	RWTAKISMPAILIAL	4.6
		H2-IAd	27	41	RWTAKISMPAILIAL	0.97
	29	H2-IAd	135	149	SLAVAWMILRAITFT	2.15
		H2-IEd	135	149	SLAVAWMILRAITFT	6.85
	30	H2-IEd	185	199	SLIREKRSAAAKKKG	8.15
	31	H2-IAd	29	43	TAKISMPAILIALLV	2.09
	32	H2-IEd	20	34	TQEVLRKRWTAKISM	0.78
	33	H2-IAd	138	152	VAWMILRAITFTTTS	8.5
	34	H2-IEd	16	30	VFLATQEVLRKRWTA	3.7
	35	H2-IEd	88	102	VFMVASFLKARWTNQ	4.35
	36	H2-IEd	181	195	VGIGSLIREKRSAAA	9.65
	37	H2-IAd	75	89	VHLALMATFKIQPVF	9.05
	38	H2-IAb	58	72	VILVGAAFAESNSGG	8.1
	39	H2-IAd	132	146	VLNSLAVAWMILRAI	5.4
	40	H2-IAb	23	37	VLRKRWTAKISMPAI	5.6
		H2-IAd	23	37	VLRKRWTAKISMPAI	0.69
		H2-IEd	23	37	VLRKRWTAKISMPAI	1.7
	41	H2-IEd	15	29	VVFLATQEVLRKRWT	4.65
	42	H2-IAd	74	88	VVHLALMATFKIQPV	8.05
	43	H2-IAb	28	42	WTAKISMPAILIALL	5.55
		H2-IAd	28	42	WTAKISMPAILIALL	0.78
	44	H2-IAb	57	71	YVILVGAAFAESNSG	7.8
ns2B	1	H2-IAb	106	120	AISAYTPWAILPSVV	1.9
		H2-IAd	106	120	AISAYTPWAILPSVV	4.45
	2	H2-IAd	93	107	APWKIWMLRMVCLAI	9.2
		H2-IEd	93	107	APWKIWMLRMVCLAI	2.2
	3	H2-IAb	109	123	AYTPWAILPSVVGFW	7.55
		H2-IAd	109	123	AYTPWAILPSVVGFW	8.3
	4	H2-IAb	104	118	CLAISAYTPWAILPS	1.55
		H2-IAd	104	118	CLAISAYTPWAILPS	7.55
	5	H2-IAd	25	39	DIDSMAIPMTIAGLM	4.75
	6	H2-IEd	90	104	DPGAPWKIWMLRMVC	3.95
	7	H2-IAd	27	41	DSMAIPMTIAGLMFA	7.05
	8	H2-IAd	23	37	ELDIDSMAIPMTIAG	9.55
	9	H2-IEd	92	106	GAPWKIWMLRMVCLA	2.3
	10	H2-IAd	1	15	GWPATEVMTAVGLMF	6.75
	11	H2-IAd	26	40	IDSMAIPMTIAGLMF	5.05
	12	H2-IAb	107	121	ISAYTPWAILPSVVG	2.05
		H2-IAd	107	121	ISAYTPWAILPSVVG	3.65
	13	H2-IAd	97	111	IWMLRMVCLAISAYT	2.3
	14	H2-IAd	96	110	KIWMLRMVCLAISAY	2.36
	15	H2-IEd	48	62	KSTDMWIERTADISW	8.55
	16	H2-IAb	105	119	LAISAYTPWAILPSV	1.25
		H2-IAd	105	119	LAISAYTPWAILPSV	5.75
	17	H2-IAd	100	114	LRMVCLAISAYTPWA	5.6
	18	H2-IAd	99	113	MLRMVCLAISAYTPW	3.55
	19	H2-IAb	102	116	MVCLAISAYTPWAIL	4.2
	20	H2-IEd	89	103	NDPGAPWKIWMLRMV	6.05
	21	H2-IAd	3	17	PATEVMTAVGLMFAI	9.35
	22	H2-IEd	91	105	PGAPWKIWMLRMVCL	2.4
	23	H2-IAd	94	108	PWKIWMLRMVCLAIS	5.25
		H2-IEd	94	108	PWKIWMLRMVCLAIS	5.1
	24	H2-IAb	101	115	RMVCLAISAYTPWAI	5.75
		H2-IAd	101	115	RMVCLAISAYTPWAI	8.25
	25	H2-IAb	108	122	SAYTPWAILPSVVGF	4.4
		H2-IAd	108	122	SAYTPWAILPSVVGF	4.75
	26	H2-IAb	103	117	VCLAISAYTPWAILP	3.65
	27	H2-IAd	95	109	WKIWMLRMVCLAISA	2.85
		H2-IEd	95	109	WKIWMLRMVCLAISA	5.3
	28	H2-IAd	98	112	WMLRMVCLAISAYTP	2.4
	29	H2-IAd	2	16	WPATEVMTAVGLMFA	4.7
ns3	1	H2-IAb	310	324	AAAIFMTATPPGTSD	1.7
	2	H2-IAb	311	325	AAIFMTATPPGTSDP	2.21
	3	H2-IAb	541	555	ADLPVWLAYKVAAAG	6.75
		H2-IAd	541	555	ADLPVWLAYKVAAAG	2.95
		H2-IEd	541	555	ADLPVWLAYKVAAAG	5.05
	4	H2-IEd	177	191	AGFEPEMLRKKQITV	5.55
	5	H2-IAb	287	301	AHFTDPASIAARGYI	5.5
	6	H2-IAb	220	234	AVLAPTRVVAAEMAE	7.55
		H2-IAd	220	234	AVLAPTRVVAAEMAE	2.77
	7	H2-IAb	542	556	DLPVWLAYKVAAAGV	5.95
		H2-IAd	542	556	DLPVWLAYKVAAAGV	2.5
		H2-IEd	542	556	DLPVWLAYKVAAAGV	5.8
	8	H2-IAb	306	320	ELGEAAAIFMTATPP	9.8
	9	H2-IEd	178	192	GFEPEMLRKKQITVL	7.9
	10	H2-IAb	357	371	GKTVWFVPSVKMGNE	5.9
		H2-IEd	357	371	GKTVWFVPSVKMGNE	3.35
	11	H2-IAb	29	43	GLLGSYQAGAGVMVE	5.55
	12	H2-IEd	63	77	GRLDPYWGSVKEDRL	8.75
	13	H2-IAb	222	236	LAPTRVVAAEMAEAL	7.4
		H2-IAd	222	236	LAPTRVVAAEMAEAL	2.25
	14	H2-IEd	65	79	LDPYWGSVKEDRLCY	8.3
	15	H2-IAb	543	557	LPVWLAYKVAAAGVS	1.65
		H2-IAd	543	557	LPVWLAYKVAAAGVS	1.1
		H2-IEd	543	557	LPVWLAYKVAAAGVS	5.8
	16	H2-IEd	176	190	PAGFEPEMLRKKQIT	8.4
	17	H2-IAb	544	558	PVWLAYKVAAAGVSY	1.7
		H2-IAd	544	558	PVWLAYKVAAAGVSY	1.56
	18	H2-IAb	28	42	RGLLGSYQAGAGVMV	5.95
	19	H2-IAb	356	370	TGKTVWFVPSVKMGN	5.4
		H2-IEd	356	370	TGKTVWFVPSVKMGN	3.15
	20	H2-IEd	359	373	TVWFVPSVKMGNEIA	8.2
	21	H2-IAd	221	235	VLAPTRVVAAEMAEA	3.19
	22	H2-IAb	283	297	VMDEAHFTDPASIAA	3
	23	H2-IAb	126	140	VTLDFPTGTSGSPIV	8.95
	24	H2-IAd	227	241	VVAAEMAEALRGLPI	5.6
	25	H2-IAb	355	369	YTGKTVWFVPSVKMG	6.75
		H2-IEd	355	369	YTGKTVWFVPSVKMG	3.8
ns4A	1	H2-IAb	23	37	ALDTMYVVATAEKGG	9.75
	2	H2-IAd	55	69	ALIALLSVMTMGVFF	7.55
	3	H2-IAd	50	64	ALQTIALIALLSVMT	1.04
	4	H2-IEd	90	104	ATFFCWMAEVPGTKI	8.3
	5	H2-IAd	49	63	DALQTIALIALLSVM	0.99
	6	H2-IAd	45	59	EELPDALQTIALIAL	6.65
		H2-IAd	46	60	ELPDALQTIALIALL	3.8
	7	H2-IEd	68	82	FFLLMQRKGIGKIGL	8.8
	8	H2-IEd	66	80	GVFFLLMQRKGIGKI	2.7
	9	H2-IAd	54	68	IALIALLSVMTMGVF	6.05
	10	H2-IAd	19	33	KTWEALDTMYVVATA	7.6
	11	H2-IAb	24	38	LDTMYVVATAEKGGR	9.75
	12	H2-IAd	56	70	LIALLSVMTMGVFFL	9.8
	13	H2-IAd	47	61	LPDALQTIALIALLS	1.15
	14	H2-IAd	51	65	LQTIALIALLSVMTM	1.55
	15	H2-IEd	65	79	MGVFFLLMQRKGIGK	2.75
	16	H2-IEd	63	77	MTMGVFFLLMQRKGI	5.8
	17	H2-IAd	48	62	PDALQTIALIALLSV	1.1
	18	H2-IAd	52	66	QTIALIALLSVMTMG	3.45
	19	H2-IAd	53	67	TIALIALLSVMTMGV	4
	20	H2-IEd	64	78	TMGVFFLLMQRKGIG	3.65
	21	H2-IAb	26	40	TMYVVATAEKGGRAH	9.85
	22	H2-IEd	89	103	VATFFCWMAEVPGTK	8.65
	23	H2-IEd	67	81	VFFLLMQRKGIGKIG	5.75
ns4B	1	H2-IAb	31	45	EFLLDLRPATAWSLY	4.1
		H2-IAd	31	45	EFLLDLRPATAWSLY	5.75
	2	H2-IAb	119	133	FCHYAYMVPGWQAEA	8.7
	3	H2-IAb	32	46	FLLDLRPATAWSLYA	3.95
		H2-IAd	32	46	FLLDLRPATAWSLYA	4.8
	4	H2-IAd	174	188	GQIMLILVSLAAVVV	4.01
	5	H2-IAd	176	190	IMLILVSLAAVVVNP	3.08
	6	H2-IAd	171	185	KKVGQIMLILVSLAA	6.51
	7	H2-IAd	172	186	KVGQIMLILVSLAAV	7.03
	8	H2-IAb	183	197	LAAVVVNPSVKTVRE	8.25
	9	H2-IAb	34	48	LDLRPATAWSLYAVT	4.9
		H2-IAd	34	48	LDLRPATAWSLYAVT	5.75
	10	H2-IAb	118	132	LFCHYAYMVPGWQAE	9.65
	11	H2-IAd	178	192	LILVSLAAVVVNPSV	4.2
		H2-IAb	33	47	LLDLRPATAWSLYAV	4.35
		H2-IAd	33	47	LLDLRPATAWSLYAV	4.1
	12	H2-IAb	36	50	LRPATAWSLYAVTTA	7.1
	13	H2-IAd	36	50	LRPATAWSLYAVTTA	6.95
	14	H2-IAd	177	191	MLILVSLAAVVVNPS	2.9
	15	H2-IAb	38	52	PATAWSLYAVTTAVL	3.5
	16	H2-IAd	175	189	QIMLILVSLAAVVVN	3.13
	17	H2-IAd	173	187	VGQIMLILVSLAAVV	5.51
	18	H2-IAb	42	56	WSLYAVTTAVLTPLL	3.35
		H2-IAd	42	56	WSLYAVTTAVLTPLL	2.4
ns5	1	H2-IAb	310	324	SYDVKPTGSASSLVN	3.8
	2	H2-IAb	311	325	YDVKPTGSASSLVNG	4.35
	3	H2-IAb	309	323	GSYDVKPTGSASSLV	4.4
	4	H2-IAb	308	322	HGSYDVKPTGSASSL	5
	5	H2-IAb	307	321	YHGSYDVKPTGSASS	5.65
	6	H2-IAb	464	478	PGEFGKAKGSRAIWF	5.95
	7	H2-IAb	465	479	GEFGKAKGSRAIWFM	6.05
	8	H2-IAb	463	477	KPGEFGKAKGSRAIW	6.15
	9	H2-IAb	312	326	DVKPTGSASSLVNGV	6.65
	10	H2-IAb	466	480	EFGKAKGSRAIWFMW	7.3
	11	H2-IAb	400	414	EFIRKVNSNAALGAM	7.35
	12	H2-IAb	462	476	KKPGEFGKAKGSRAI	7.35
	13	H2-IAb	313	327	VKPTGSASSLVNGVV	7.55
	14	H2-IAb	219	233	MYWVSRASGNVVHSV	7.95
	15	H2-IAb	218	232	EMYWVSRASGNVVHS	8.1
	16	H2-IAb	399	413	EEFIRKVNSNAALGA	8.2
	17	H2-IAb	217	231	HEMYWVSRASGNVVH	8.6
	18	H2-IAb	474	488	RAIWFMWLGARFLEF	8.65
	19	H2-IAb	473	487	SRAIWFMWLGARFLE	8.7
	20	H2-IAb	475	489	AIWFMWLGARFLEFE	8.75
	21	H2-IAb	472	486	GSRAIWFMWLGARFL	9.15
	22	H2-IAb	476	490	IWFMWLGARFLEFEA	9.2
	23	H2-IAd	572	586	ELTYRHKVVKVMRPA	2.25
	24	H2-IAd	573	587	LTYRHKVVKVMRPAA	2.25
	25	H2-IAd	571	585	IELTYRHKVVKVMRP	3.7
	26	H2-IAd	574	588	TYRHKVVKVMRPAAD	3.8
	27	H2-IAd	775	789	RDLRLMANAICSAVP	4.5
	28	H2-IAd	774	788	RRDLRLMANAICSAV	4.75
	29	H2-IAd	776	790	DLRLMANAICSAVPV	5.25
	30	H2-IAd	866	880	ENIQVAINQVRAIIG	5.65
	31	H2-IAd	773	787	HRRDLRLMANAICSA	5.8
	32	H2-IAd	777	791	LRLMANAICSAVPVN	5.8
	33	H2-IAd	865	879	AENIQVAINQVRAII	5.85
	34	H2-IAd	655	669	NGEERLSRMAVSGDD	5.9
	35	H2-IAd	656	670	GEERLSRMAVSGDDC	6
	36	H2-IAd	864	878	WAENIQVAINQVRAI	6
	37	H2-IAd	25	39	TRYRKEAIIEVDRSA	6.05
	38	H2-IAd	570	584	IIELTYRHKVVKVMR	6.1
	39	H2-IAd	575	589	YRHKVVKVMRPAADG	6.15
	40	H2-IAd	657	671	EERLSRMAVSGDDCV	6.6
	41	H2-IAd	155	169	EVEEHRTIRVLEMVE	6.75
	42	H2-IAd	154	168	AEVEEHRTIRVLEMV	7.05
	43	H2-IAd	24	38	FTRYRKEAIIEVDRS	7.1
	44	H2-IAd	867	881	NIQVAINQVRAIIGD	7.1
	45	H2-IAd	400	414	EFIRKVNSNAALGAM	7.25
	46	H2-IAd	156	170	VEEHRTIRVLEMVED	7.6
	47	H2-IAd	577	591	HKVVKVMRPAADGRT	7.7
	48	H2-IAd	863	877	TWAENIQVAINQVRA	7.75
	49	H2-IAd	26	40	RYRKEAIIEVDRSAA	9.2
	50	H2-IAd	654	668	ENGEERLSRMAVSGD	9.25
	51	H2-IAd	658	672	ERLSRMAVSGDDCVV	9.25
	52	H2-IAd	121	135	WNIVTMKSGVDVFYR	9.25
	53	H2-IAd	153	167	SAEVEEHRTIRVLEM	9.3
	54	H2-IAd	215	229	STHEMYWVSRASGNV	9.4
	55	H2-IAd	399	413	EEFIRKVNSNAALGA	9.45
	56	H2-IAd	23	37	EFTRYRKEAIIEVDR	9.45
	57	H2-IAd	562	576	EHRRLARAIIELTYR	9.75
	58	H2-IAd	778	792	RLMANAICSAVPVNW	9.75
	59	H2-IAd	27	41	YRKEAIIEVDRSAAK	9.9
	60	H2-IEd	381	395	NWLWAFLAREKRPRM	0.08
	61	H2-IEd	380	394	TNWLWAFLAREKRPR	0.1
	62	H2-IEd	382	396	WLWAFLAREKRPRMC	0.17
	63	H2-IEd	767	781	WLLLYFHRRDLRLMA	0.22
	64	H2-IEd	766	780	MWLLLYFHRRDLRLM	0.23
	65	H2-IEd	383	397	LWAFLAREKRPRMCS	0.27
	66	H2-IEd	765	779	QMWLLLYFHRRDLRL	0.29
	67	H2-IEd	768	782	LLLYFHRRDLRLMAN	0.4
	68	H2-IEd	59	73	TAKLRWLVERRFLEP	0.41
	69	H2-IEd	58	72	GTAKLRWLVERRFLE	0.42
	70	H2-IEd	379	393	TTNWLWAFLAREKRP	0.43
	71	H2-IEd	764	778	AQMWLLLYFHRRDLR	0.92
	72	H2-IEd	769	783	LLYFHRRDLRLMANA	0.95
	73	H2-IEd	60	74	AKLRWLVERRFLEPV	1.03
	74	H2-IEd	384	398	WAFLAREKRPRMCSR	1.19
	75	H2-IEd	85	99	GGWCYYMATQKRVQE	1.21
	76	H2-IEd	84	98	RGGWCYYMATQKRVQ	1.23
	77	H2-IEd	216	230	THEMYWVSRASGNVV	1.25
	78	H2-IEd	57	71	RGTAKLRWLVERRFL	1.27
	79	H2-IEd	215	229	STHEMYWVSRASGNV	1.29
	80	H2-IEd	570	584	IIELTYRHKVVKVMR	1.45
	81	H2-IEd	214	228	NSTHEMYWVSRASGN	1.75
	82	H2-IEd	378	392	ETTNWLWAFLAREKR	1.79
	83	H2-IEd	571	585	IELTYRHKVVKVMRP	1.83
	84	H2-IEd	61	75	KLRWLVERRFLEPVG	1.89
	85	H2-IEd	474	488	RAIWFMWLGARFLEF	2.15
	86	H2-IEd	20	34	TKEEFTRYRKEAIIE	2.19
	87	H2-IEd	569	583	AIIELTYRHKVVKVM	2.25
	88	H2-IEd	86	100	GWCYYMATQKRVQEV	2.25
	89	H2-IEd	770	784	LYFHRRDLRLMANAI	2.33
	90	H2-IEd	572	586	ELTYRHKVVKVMRPA	2.35
	91	H2-IEd	217	231	HEMYWVSRASGNVVH	2.35
	92	H2-IEd	473	487	SRAIWFMWLGARFLE	2.4
	93	H2-IEd	19	33	MTKEEFTRYRKEAII	2.65
	94	H2-IEd	568	582	RAIIELTYRHKVVKV	2.74
	95	H2-IEd	475	489	AIWFMWLGARFLEFE	2.95
	96	H2-IEd	18	32	QMTKEEFTRYRKEAI	2.95
	97	H2-IEd	87	101	WCYYMATQKRVQEVR	3.08
	98	H2-IEd	763	777	YAQMWLLLYFHRRDL	3.1
	99	H2-IEd	472	486	GSRAIWFMWLGARFL	3.2
	100	H2-IEd	21	35	KEEFTRYRKEAIIEV	3.43
	101	H2-IEd	385	399	AFLAREKRPRMCSRE	3.44
	102	H2-IEd	83	97	GRGGWCYYMATQKRV	3.6
	103	H2-IEd	218	232	EMYWVSRASGNVVHS	3.65
	104	H2-IEd	573	587	LTYRHKVVKVMRPAA	3.75
	105	H2-IEd	56	70	SRGTAKLRWLVERRF	3.77
	106	H2-IEd	386	400	FLAREKRPRMCSREE	3.88
	107	H2-IEd	213	227	RNSTHEMYWVSRASG	4.1
	108	H2-IEd	22	36	EEFTRYRKEAIIEVD	4.21
	109	H2-IEd	350	364	PFGQQRVFKEKVDTK	4.3
	110	H2-IEd	377	391	NETTNWLWAFLAREK	4.37
	111	H2-IEd	881	895	DEKYVDYMSSLKRYE	4.85
	112	H2-IEd	882	896	EKYVDYMSSLKRYED	4.95
	113	H2-IEd	683	697	LHFLNAMSKVRKDIQ	5.2
	114	H2-IEd	351	365	FGQQRVFKEKVDTKA	5.25
	115	H2-IEd	567	581	ARAIIELTYRHKVVK	5.35
	116	H2-IEd	353	367	QQRVFKEKVDTKAPE	5.6
	117	H2-IEd	352	366	GQQRVFKEKVDTKAP	5.65
	118	H2-IEd	883	897	KYVDYMSSLKRYEDT	6.05
	119	H2-IEd	574	588	TYRHKVVKVMRPAAD	6.25
	120	H2-IEd	787	801	AVPVNWVPTGRTTWS	6.3
	121	H2-IEd	684	698	HFLNAMSKVRKDIQE	6.35
	122	H2-IEd	789	803	PVNWVPTGRTTWSIH	6.4
	123	H2-IEd	682	696	SLHFLNAMSKVRKDI	6.4
	124	H2-IEd	277	291	SKIKNRIERLRREYS	6.6
	125	H2-IEd	349	363	TPFGQQRVFKEKVDT	6.9
	126	H2-IEd	23	37	EFTRYRKEAIIEVDR	6.99
	127	H2-IEd	884	898	YVDYMSSLKRYEDTT	7
	128	H2-IEd	762	776	SYAQMWLLLYFHRRD	7.05
	129	H2-IEd	681	695	TSLHFLNAMSKVRKD	7.45
	130	H2-IEd	476	490	IWFMWLGARFLEFEA	7.5
	131	H2-IEd	354	368	QRVFKEKVDTKAPEP	7.6
	132	H2-IEd	786	800	SAVPVNWVPTGRTTW	7.65
	133	H2-IEd	395	409	MCSREEFIRKVNSNA	7.75
	134	H2-IEd	17	31	NQMTKEEFTRYRKEA	7.9
	135	H2-IEd	791	805	NWVPTGRTTWSIHAG	7.95
	136	H2-IEd	55	69	VSRGTAKLRWLVERR	7.95
	137	H2-IEd	788	802	VPVNWVPTGRTTWSI	8.1
	138	H2-IEd	471	485	KGSRAIWFMWLGARF	8.2
	139	H2-IEd	394	408	RMCSREEFIRKVNSN	8.2
	140	H2-IEd	278	292	KIKNRIERLRREYSS	8.45
	141	H2-IEd	276	290	TSKIKNRIERLRREY	8.45
	142	H2-IEd	279	293	IKNRIERLRREYSST	8.55
	143	H2-IEd	685	699	FLNAMSKVRKDIQEW	8.65
	144	H2-IEd	62	76	LRWLVERRFLEPVGK	8.69
	145	H2-IEd	880	894	GDEKYVDYMSSLKRY	8.8
	146	H2-IEd	24	38	FTRYRKEAIIEVDRS	9
	147	H2-IEd	166	180	EMVEDWLHRGPREFC	9.2
	148	H2-IEd	451	465	TCIYNMMGKREKKPG	9.2
	149	H2-IEd	6	20	RTLGEVWKERLNQMT	9.55
	150	H2-IEd	7	21	TLGEVWKERLNQMTK	9.55
	151	H2-IEd	347	361	DTTPFGQQRVFKEKV	9.6
	152	H2-IEd	212	226	SRNSTHEMYWVSRAS	9.75
	153	H2-IEd	88	102	CYYMATQKRVQEVRG	9.76
	154	H2-IEd	392	406	RPRMCSREEFIRKVN	9.8
	155	H2-IEd	450	464	HTCIYNMMGKREKKP	9.85

## Sheet: S2 (Antigenic epitopes)
S2:		Potential antigenic epitopes
Protein name	Mouse Allele	Start	End	Epitope	Topology	Vaxijen score (Threshold 0.4)	Allergenecity	Toxicity
Capsid C	H2-IAb,H2-IAd	52	66	AFFRFTAIAPTRAVL	O	0.8775	Non Allergen	Non Toxin
	H2-Iab,H2-IAd,H2-IEd	51	65	LAFFRFTAIAPTRAV	O	1.0840	Non Allergen	Non Toxin
	H2-IAb,H2-IAd	53	67	FFRFTAIAPTRAVLD	O	0.8049	Non Allergen	Non Toxin
	H2-IAb	49	63	ALLAFFRFTAIAPTR	O	1.0735	Non Allergen	Non Toxin
	H2-IAb,H2-IEd	48	62	LALLAFFRFTAIAPT	O	1.0861	Non Allergen	Non Toxin
	H2-IAd	27	41	LIGLKRAMLSLIDGK	O	1.0283	Non Allergen	Non Toxin
	H2-IAd	25	39	LSLIGLKRAMLSLID	O	1.0842	Non Allergen	Non Toxin
	H2-IAd	26	40	SLIGLKRAMLSLIDG	O	0.7278	Non Allergen	Non Toxin
	H2-IAd	22	36	PRVLSLIGLKRAMLS	O	0.8774	Non Allergen	Non Toxin
	H2-IAd	23	37	RVLSLIGLKRAMLSL	O	0.9422	Non Allergen	Non Toxin
	H2-IAd	19	33	RGMPRVLSLIGLKRA	O	0.7991	Non Allergen	Non Toxin
	H2-IEd	49	63	ALLAFFRFTAIAPTR	O	1.0735	Non Allergen	Non Toxin
	H2-IEd	47	61	VLALLAFFRFTAIAP	O	0.9123	Non Allergen	Non Toxin
	H2-IEd	46	60	FVLALLAFFRFTAIA	O	0.8879	Non Allergen	Non Toxin
	H2-IEd	45	59	RFVLALLAFFRFTAI	O	0.6074	Non Allergen	Non Toxin
PrM	H2-IAb	129	143	LRNPGYALVAAVIGW	O	0.5033	Non Allergen	Non Toxin
envelope	H2-IAb	164	178	AGRFSITPAAPSYTL	O	1.0241	Non Allergen	Non Toxin
	H2-IAb	306	320	SKAFKFLGTPADTGH	O	0.4741	Non Allergen	Non Toxin
	H2-IAb	305	319	CSKAFKFLGTPADTG	O	0.5106	Non Allergen	Non Toxin
	H2-IAb	307	321	KAFKFLGTPADTGHG	O	0.5328	Non Allergen	Non Toxin
	H2-IAb	356	370	VTVNPFVSVATANAK	O	0.7669	Non Allergen	Non Toxin
	H2-IAb	303	317	GVCSKAFKFLGTPAD	O	0.4654	Non Allergen	Non Toxin
	H2-IAb	166	180	RFSITPAAPSYTLKL	O	1.1650	Non Allergen	Non Toxin
	H2-IAb	261	275	ALHQALAGAIPVEFS	O	0.6900	Non Allergen	Non Toxin
	H2-IAb	167	181	FSITPAAPSYTLKLG	O	1.4349	Non Allergen	Non Toxin
	H2-IAb	262	276	LHQALAGAIPVEFSS	O	0.5599	Non Allergen	Non Toxin
	H2-IAb	308	322	AFKFLGTPADTGHGT	O	0.7033	Non Allergen	Non Toxin
	H2-IAb	219	233	MDLNLPWSSAGSTVW	O	0.8165	Non Allergen	Non Toxin
	H2-IAb	221	235	LNLPWSSAGSTVWRN	O	0.6772	Non Allergen	Non Toxin
	H2-IAb	220	234	DLNLPWSSAGSTVWR	O	0.7957	Non Allergen	Non Toxin
	H2-IAb	360	374	PFVSVATANAKVLIE	O	0.5226	Non Allergen	Non Toxin
	H2-IAb	222	236	NLPWSSAGSTVWRNR	O	0.9892	Non Allergen	Non Toxin
	H2-IAb	309	323	FKFLGTPADTGHGTV	O	0.7231	Non Allergen	Non Toxin
ns1	H2-IAb	241	255	LIIPVTLAGPRSNHN	O	0.5388	Non Allergen	Non Toxin
	H2-IAb	240	254	DLIIPVTLAGPRSNH	O	0.5691	Non Allergen	Non Toxin
ns2A	H2-IAb	57	71	YVILVGAAFAESNSG	O	0.4753	Non Allergen	Non Toxin
	H2-IAd,H2-IEd	134	148	NSLAVAWMILRAITF	O	0.6232	Non Allergen	Non Toxin
	H2-IAd,H2-IEd	135	149	SLAVAWMILRAITFT	O	0.8286	Non Allergen	Non Toxin
	H2-IAd,H2-IEd	136	150	LAVAWMILRAITFTT	O	0.7184	Non Allergen	Non Toxin
	H2-IAd	30	44	AKISMPAILIALLVL	O	0.4984	Non Allergen	Non Toxin
	H2-IAd	131	145	DVLNSLAVAWMILRA	O	0.4254	Non Allergen	Non Toxin
	H2-IEd	89	103	FMVASFLKARWTNQE	O	0.8676	Non Allergen	Non Toxin
	H2-IAd	74	88	VVHLALMATFKIQPV	O	1.3357	Non Allergen	Non Toxin
	H2-IEd	86	100	QPVFMVASFLKARWT	O	0.7771	Non Allergen	Non Toxin
	H2-IEd	87	101	PVFMVASFLKARWTN	O	0.7756	Non Allergen	Non Toxin
	H2-IEd	85	99	IQPVFMVASFLKARW	O	0.9156	Non Allergen	Non Toxin
	H2-IEd	181	195	VGIGSLIREKRSAAA	O	1.3996	Non Allergen	Non Toxin
ns2B	H2-IAb,H2-IAd	105	119	LAISAYTPWAILPSV	O	0.6760	Non Allergen	Non Toxin
	H2-IAb,H2-IAd	106	120	AISAYTPWAILPSVV	O	0.5365	Non Allergen	Non Toxin
	H2-IAb,H2-IAd	107	121	ISAYTPWAILPSVVG	O	0.6789	Non Allergen	Non Toxin
	H2-IAb	103	117	VCLAISAYTPWAILP	O	0.9945	Non Allergen	Non Toxin
	H2-IAb,H2-IAd	109	123	AYTPWAILPSVVGFW	O	0.6740	Non Allergen	Non Toxin
	H2-IAd	97	111	IWMLRMVCLAISAYT	O	1.2111	Non Allergen	Non Toxin
	H2-IAd	99	113	MLRMVCLAISAYTPW	O	1.0876	Non Allergen	Non Toxin
	H2-IAd	26	40	IDSMAIPMTIAGLMF	O	0.5385	Non Allergen	Non Toxin
	H2-IAd	100	114	LRMVCLAISAYTPWA	O	1.3328	Non Allergen	Non Toxin
	H2-IAd	1	15	GWPATEVMTAVGLMF	O	0.7610	Non Allergen	Non Toxin
	H2-IAd	23	37	ELDIDSMAIPMTIAG	O	0.5508	Non Allergen	Non Toxin
	H2-IEd	91	105	PGAPWKIWMLRMVCL	O	0.4109	Non Allergen	Non Toxin
ns3	H2-Iab,H2-Iad,H2-IEd	543	557	LPVWLAYKVAAAGVS	O	0.8057	Non Allergen	Non Toxin
	H2-IAb	310	324	AAAIFMTATPPGTSD	O	0.4492	Non Allergen	Non Toxin
	H2-IAb,H2-IAd	544	558	PVWLAYKVAAAGVSY	O	1.0683	Non Allergen	Non Toxin
	H2-IAb	311	325	AAIFMTATPPGTSDP	O	0.4161	Non Allergen	Non Toxin
	H2-IAb	283	297	VMDEAHFTDPASIAA	O	0.7067	Non Allergen	Non Toxin
	H2-IAb	287	301	AHFTDPASIAARGYI	O	0.7005	Non Allergen	Non Toxin
	H2-IAb,H2-IAd,H2-IEd	542	556	DLPVWLAYKVAAAGV	O	0.5765	Non Allergen	Non Toxin
	H2-IAb,H2-IAd,H2-IEd	541	555	ADLPVWLAYKVAAAG	O	0.4801	Non Allergen	Non Toxin
	H2-IAb,H2-IAd	222	236	LAPTRVVAAEMAEAL	O	0.5049	Non Allergen	Non Toxin
	H2-IAb,H2-IAd	220	234	AVLAPTRVVAAEMAE	O	0.5399	Non Allergen	Non Toxin
	H2-IAb	126	140	VTLDFPTGTSGSPIV	O	0.4362	Non Allergen	Non Toxin
	H2-IAb	306	320	ELGEAAAIFMTATPP	O	0.5555	Non Allergen	Non Toxin
	H2-IAd	221	235	VLAPTRVVAAEMAEA	O	0.4758	Non Allergen	Non Toxin
	H2-IAd	227	241	VVAAEMAEALRGLPI	O	0.6317	Non Allergen	Non Toxin
	H2-IEd	65	79	LDPYWGSVKEDRLCY	O	1.4117	Non Allergen	Non Toxin
	H2-IEd	63	77	GRLDPYWGSVKEDRL	O	1.1879	Non Allergen	Non Toxin
	H2-IAb,H2-IEd	356	370	TGKTVWFVPSVKMGN	O	1.2065	Non Allergen	Non Toxin
	H2-IAb	29	43	GLLGSYQAGAGVMVE	O	0.6696	Non Allergen	Non Toxin
	H2-IAb, H2-IEd	357	371	GKTVWFVPSVKMGNE	O	1.0905	Non Allergen	Non Toxin
	H2-IAb	28	42	RGLLGSYQAGAGVMV	O	0.4219	Non Allergen	Non Toxin
	H2-IAb,H2-IEd	355	369	YTGKTVWFVPSVKMG	O	1.2058	Non Allergen	Non Toxin
	H2-IEd	177	191	AGFEPEMLRKKQITV	O	0.8653	Non Allergen	Non Toxin
	H2-IEd	178	192	GFEPEMLRKKQITVL	O	0.8333	Non Allergen	Non Toxin
	H2-IEd	359	373	TVWFVPSVKMGNEIA	O	0.8048	Non Allergen	Non Toxin
	H2-IEd	176	190	PAGFEPEMLRKKQIT	O	0.8015	Non Allergen	Non Toxin
ns4A	H2-IAd	49	63	DALQTIALIALLSVM	O	0.4948	Non Allergen	Non Toxin
	H2-IAd	50	64	ALQTIALIALLSVMT	O	0.5606	Non Allergen	Non Toxin
	H2-IAd	48	62	PDALQTIALIALLSV	O	0.6309	Non Allergen	Non Toxin
	H2-IAd	47	61	LPDALQTIALIALLS	O	0.4618	Non Allergen	Non Toxin
	H2-IAd	51	65	LQTIALIALLSVMTM	O	0.5781	Non Allergen	Non Toxin
	H2-IAd	52	66	QTIALIALLSVMTMG	O	0.6377	Non Allergen	Non Toxin
	H2-IAd	46	60	ELPDALQTIALIALL	O	0.4699	Non Allergen	Non Toxin
	H2-IAd	53	67	TIALIALLSVMTMGV	O	0.6547	Non Allergen	Non Toxin
	H2-IAd	54	68	IALIALLSVMTMGVF	O	0.5606	Non Allergen	Non Toxin
	H2-IAd	45	59	EELPDALQTIALIAL	O	0.5322	Non Allergen	Non Toxin
	H2-IEd	66	80	GVFFLLMQRKGIGKI	O	0.4545	Non Allergen	Non Toxin
	H2-IEd	90	104	ATFFCWMAEVPGTKI	O	0.5026	Non Allergen	Non Toxin
	H2-IEd	89	103	VATFFCWMAEVPGTK	O	0.4297	Non Allergen	Non Toxin
	H2-IEd	68	82	FFLLMQRKGIGKIGL	O	0.9295	Non Allergen	Non Toxin
ns4B	H2-IAb,H2-IAd	42	56	WSLYAVTTAVLTPLL	O	0.5296	Non Allergen	Non Toxin
	H2-IAb	38	52	PATAWSLYAVTTAVL	O	0.4798	Non Allergen	Non Toxin
	H2-IAb,H2-IAd	32	46	FLLDLRPATAWSLYA	O	0.9413	Non Allergen	Non Toxin
	H2-IAb,H2-IAd	31	45	EFLLDLRPATAWSLY	O	0.8361	Non Allergen	Non Toxin
	H2-IAb,H2-IAd	33	47	LLDLRPATAWSLYAV	O	1.1871	Non Allergen	Non Toxin
	H2-IAb,H2-IAd	34	48	LDLRPATAWSLYAVT	O	1.2732	Non Allergen	Non Toxin
	H2-IAb,H2-IAd	36	50	LRPATAWSLYAVTTA	O	0.6117	Non Allergen	Non Toxin
	H2-IAb	183	197	LAAVVVNPSVKTVRE	O	0.7485	Non Allergen	Non Toxin
	H2-IAb	119	133	FCHYAYMVPGWQAEA	O	0.5637	Non Allergen	Non Toxin
	H2-IAb	118	132	LFCHYAYMVPGWQAE	O	0.5510	Non Allergen	Non Toxin
	H2-IAd	177	191	MLILVSLAAVVVNPS	O	0.7344	Non Allergen	Non Toxin
	H2-IAd	176	190	IMLILVSLAAVVVNP	O	0.7423	Non Allergen	Non Toxin
	H2-IAd	175	189	QIMLILVSLAAVVVN	O	0.6961	Non Allergen	Non Toxin
	H2-IAd	174	188	GQIMLILVSLAAVVV	O	0.6036	Non Allergen	Non Toxin
	H2-IAd	178	192	LILVSLAAVVVNPSV	O	0.6482	Non Allergen	Non Toxin
	H2-IAd	173	187	VGQIMLILVSLAAVV	O	0.6068	Non Allergen	Non Toxin
	H2-IAd	171	185	KKVGQIMLILVSLAA	O	0.6942	Non Allergen	Non Toxin
	H2-IAd	172	186	KVGQIMLILVSLAAV	O	0.8344	Non Allergen	Non Toxin
ns5	H2-IAb	311	325	YDVKPTGSASSLVNG	O	0.7054	Non Allergen	Non Toxin
	H2-IAb	307	321	YHGSYDVKPTGSASS	O	0.9562	Non Allergen	Non Toxin
	H2-IAb,H2-IEd	475	489	AIWFMWLGARFLEFE	O	1.1202	Non Allergen	Non Toxin
	H2-IAb,H2-IEd	472	486	GSRAIWFMWLGARFL	O	0.7498	Non Allergen	Non Toxin
	H2-IEd	768	782	LLLYFHRRDLRLMAN	O	0.8768	Non Allergen	Non Toxin
	H2-IEd	763	777	YAQMWLLLYFHRRDL	O	0.7749	Non Allergen	Non Toxin
	H2-IEd	682	696	SLHFLNAMSKVRKDI	O	0.4867	Non Allergen	Non Toxin
	H2-IEd	786	800	SAVPVNWVPTGRTTW	O	1.6965	Non Allergen	Non Toxin

## Sheet: S3 (IFN-y positive epitopes)
S3:		IFN-y positive epitopes
Protein Name	Mouse Allele	Start	End	Epitope	IFN-γ	Vaxijen score(Threshold 0.4)
capsid c	H2-IAd	25	39	LSLIGLKRAMLSLID	Pos	1.0842
	H2-IAd	27	41	LIGLKRAMLSLIDGK	Pos	1.0283
	H2-IAd	23	37	RVLSLIGLKRAMLSL	Pos	0.9422
	H2-IEd	46	60	FVLALLAFFRFTAIA	Pos	0.8879
	H2-IAb,H2-IAd	52	66	AFFRFTAIAPTRAVL	Pos	0.8775
	H2-IAb,H2-IAd	53	67	FFRFTAIAPTRAVLD	Pos	0.8049
	H2-IAd	19	33	RGMPRVLSLIGLKRA	Pos	0.7991
	H2-IEd	45	59	RFVLALLAFFRFTAI	Pos	0.6074
prM	H2-IAb	129	143	LRNPGYALVAAVIGW	POS	0.5033
envelope	H2-IAb	222	236	NLPWSSAGSTVWRNR	Pos	0.9892
	H2-IAb	356	370	VTVNPFVSVATANAK	Pos	0.7669
	H2-IAb	309	323	FKFLGTPADTGHGTV	Pos	0.7231
	H2-IAb	308	322	AFKFLGTPADTGHGT	Pos	0.7033
	H2-IAb	221	235	LNLPWSSAGSTVWRN	Pos	0.6772
	H2-IAb	307	321	KAFKFLGTPADTGHG	Pos	0.5328
	H2-IAb	360	374	PFVSVATANAKVLIE	Pos	0.5226
	H2-IAb	303	317	GVCSKAFKFLGTPAD	Pos	0.4654
ns2A	H2-IEd	85	99	IQPVFMVASFLKARW	Pos	0.9156
	H2-IEd	89	103	FMVASFLKARWTNQE	Pos	0.8676
	H2-IAd,H2-IEd	135	149	SLAVAWMILRAITFT	Pos	0.8286
	H2-IEd	86	100	QPVFMVASFLKARWT	Pos	0.7771
	H2-IEd	87	101	PVFMVASFLKARWTN	Pos	0.7756
	H2-IAd	30	44	AKISMPAILIALLVL	Pos	0.4984
	H2-IAb	57	71	YVILVGAAFAESNSG	Pos	0.4753
	H2-IAd	131	145	DVLNSLAVAWMILRA	Pos	0.4254
ns2B	H2-IAd	100	114	LRMVCLAISAYTPWA	Pos	1.3328
	H2-IAb	103	117	VCLAISAYTPWAILP	Pos	0.9945
	H2-IAd	1	15	GWPATEVMTAVGLMF	Pos	0.7610
	H2-IAb,H2-IAd	107	121	ISAYTPWAILPSVVG	Pos	0.6789
	H2-IAb,H2-IAd	105	119	LAISAYTPWAILPSV	Pos	0.6760
	H2-IAb,H2-IAd	109	123	AYTPWAILPSVVGFW	Pos	0.6740
	H2-IAb,H2-IAd	106	120	AISAYTPWAILPSVV	Pos	0.5365
	H2-IEd	91	105	PGAPWKIWMLRMVCL	Pos	0.4109
ns3	H2-IAb, H2-IEd	357	371	GKTVWFVPSVKMGNE	Pos	1.0905
	H2-IAb,H2-IAd	544	558	PVWLAYKVAAAGVSY	Pos	1.0683
	H2-IEd	177	191	AGFEPEMLRKKQITV	Pos	0.8653
	H2-IEd	178	192	GFEPEMLRKKQITVL	Pos	0.8333
	H2-Iab,H2-Iad,H2-IEd	543	557	LPVWLAYKVAAAGVS	Pos	0.8057
	H2-IEd	359	373	TVWFVPSVKMGNEIA	Pos	0.8048
	H2-IEd	176	190	PAGFEPEMLRKKQIT	Pos	0.8015
	H2-IAb	283	297	VMDEAHFTDPASIAA	Pos	0.7067
	H2-IAb	287	301	AHFTDPASIAARGYI	Pos	0.7005
	H2-IAd	227	241	VVAAEMAEALRGLPI	Pos	0.6317
	H2-IAb,H2-IAd	220	234	AVLAPTRVVAAEMAE	Pos	0.5399
	H2-IAb,H2-IAd	222	236	LAPTRVVAAEMAEAL	Pos	0.5049
	H2-IAb,H2-IAd,H2-IEd	541	555	ADLPVWLAYKVAAAG	Pos	0.4801
	H2-IAd	221	235	VLAPTRVVAAEMAEA	Pos	0.4758
	H2-IAb	310	324	AAAIFMTATPPGTSD	Pos	0.4492
	H2-IAb	28	42	RGLLGSYQAGAGVMV	Pos	0.4219
ns4A	H2-IEd	68	82	FFLLMQRKGIGKIGL	Pos	0.9295
	H2-IAd	53	67	TIALIALLSVMTMGV	Pos	0.6547
	H2-IAd	52	66	QTIALIALLSVMTMG	Pos	0.6377
	H2-IAd	48	62	PDALQTIALIALLSV	Pos	0.6309
	H2-IAd	51	65	LQTIALIALLSVMTM	Pos	0.5781
	H2-IAd	50	64	ALQTIALIALLSVMT	Pos	0.5606
	H2-IAd	54	68	IALIALLSVMTMGVF	Pos	0.5606
	H2-IAd	45	59	EELPDALQTIALIAL	Pos	0.5322
	H2-IEd	90	104	ATFFCWMAEVPGTKI	Pos	0.5026
	H2-IAd	49	63	DALQTIALIALLSVM	Pos	0.4948
	H2-IAd	46	60	ELPDALQTIALIALL	Pos	0.4699
	H2-IAd	47	61	LPDALQTIALIALLS	Pos	0.4618
	H2-IEd	66	80	GVFFLLMQRKGIGKI	Pos	0.4545
	H2-IEd	89	103	VATFFCWMAEVPGTK	Pos	0.4297
ns4B	H2-IAb,H2-IAd	34	48	LDLRPATAWSLYAVT	Pos	1.2732
	H2-IAb,H2-IAd	33	47	LLDLRPATAWSLYAV	Pos	1.1871
	H2-IAb,H2-IAd	32	46	FLLDLRPATAWSLYA	Pos	0.9413
	H2-IAb,H2-IAd	31	45	EFLLDLRPATAWSLY	Pos	0.8361
	H2-IAb	183	197	LAAVVVNPSVKTVRE	Pos	0.7485
	H2-IAd	178	192	LILVSLAAVVVNPSV	Pos	0.6482
	H2-IAb,H2-IAd	36	50	LRPATAWSLYAVTTA	Pos	0.6117
	H2-IAb,H2-IAd	42	56	WSLYAVTTAVLTPLL	Pos	0.5296
	H2-IAb	38	52	PATAWSLYAVTTAVL	Pos	0.4798
ns5	H2-IAb,H2-IEd	475	489	AIWFMWLGARFLEFE	Pos	1.1202
	H2-IAb	307	321	YHGSYDVKPTGSASS	Pos	0.9562
	H2-IEd	768	782	LLLYFHRRDLRLMAN	Pos	0.8768
	H2-IEd	763	777	YAQMWLLLYFHRRDL	Pos	0.7749
	H2-IAb,H2-IEd	472	486	GSRAIWFMWLGARFL	Pos	0.7498

## Sheet: S4 (Conservancy Analysis)
Sheet4:		Conservency analysis of HTL epitopes
Protein Name	Mouse Allele	Start	End	Epitope	IFN-γ	Vaxijen score(Threshold 0.4)	Conservency	Protein hit
capsid c	H2-IAd	25	39	LSLIGLKRAMLSLID	Pos	1.0842	1	(100/100)
	H2-IAd	27	41	LIGLKRAMLSLIDGK	Pos	1.0283	1	(100/100)
	H2-IAd	23	37	RVLSLIGLKRAMLSL	Pos	0.9422	1	(100/100)
	H2-IEd	46	60	FVLALLAFFRFTAIA	Pos	0.8879	1	(100/100)
	H2-IAb,H2-IAd	52	66	AFFRFTAIAPTRAVL	Pos	0.8775	1	(100/100)
	H2-IAb,H2-IAd	53	67	FFRFTAIAPTRAVLD	Pos	0.8049	1	(100/100)
	H2-IAd	19	33	RGMPRVLSLIGLKRA	Pos	0.7991	1	(100/100)
	H2-IEd	45	59	RFVLALLAFFRFTAI	Pos	0.6074	1	(100/100)
prM	H2-IAb	129	143	LRNPGYALVAAVIGW	POS	0.5033	1	(100/100)
envelope	H2-IAb	222	236	NLPWSSAGSTVWRNR	Pos	0.9892	1	(100/100)
	H2-IAb	356	370	VTVNPFVSVATANAK	Pos	0.7669	1	(100/100)
	H2-IAb	309	323	FKFLGTPADTGHGTV	Pos	0.7231	1	(100/100)
	H2-IAb	308	322	AFKFLGTPADTGHGT	Pos	0.7033	1	(100/100)
	H2-IAb	221	235	LNLPWSSAGSTVWRN	Pos	0.6772	1	(100/100)
	H2-IAb	307	321	KAFKFLGTPADTGHG	Pos	0.5328	1	(100/100)
	H2-IAb	360	374	PFVSVATANAKVLIE	Pos	0.5226	1	(100/100)
	H2-IAb	303	317	GVCSKAFKFLGTPAD	Pos	0.4654	1	(100/100)
ns2A	H2-IEd	85	99	IQPVFMVASFLKARW	Pos	0.9156	1	(100/100)
	H2-IEd	89	103	FMVASFLKARWTNQE	Pos	0.8676	1	(100/100)
	H2-IAd,H2-IEd	135	149	SLAVAWMILRAITFT	Pos	0.8286	1	(100/100)
	H2-IEd	86	100	QPVFMVASFLKARWT	Pos	0.7771	1	(100/100)
	H2-IEd	87	101	PVFMVASFLKARWTN	Pos	0.7756	1	(100/100)
	H2-IAd	30	44	AKISMPAILIALLVL	Pos	0.4984	1	(100/100)
	H2-IAb	57	71	YVILVGAAFAESNSG	Pos	0.4753	1	(100/100)
	H2-IAd	131	145	DVLNSLAVAWMILRA	Pos	0.4254	1	(100/100)
ns2B	H2-IAd	100	114	LRMVCLAISAYTPWA	Pos	1.3328	0.98	(100/100)
	H2-IAb	103	117	VCLAISAYTPWAILP	Pos	0.9945	0.98	(100/100)
	H2-IAd	1	15	GWPATEVMTAVGLMF	Pos	0.7610	1	(100/100)
	H2-IAb,H2-IAd	107	121	ISAYTPWAILPSVVG	Pos	0.6789	0.98	(100/100)
	H2-IAb,H2-IAd	105	119	LAISAYTPWAILPSV	Pos	0.6760	1	(100/100)
	H2-IAb,H2-IAd	109	123	AYTPWAILPSVVGFW	Pos	0.6740	0.98	(100/100)
	H2-IAb,H2-IAd	106	120	AISAYTPWAILPSVV	Pos	0.5365	0.98	(100/100)
	H2-IEd	91	105	PGAPWKIWMLRMVCL	Pos	0.4109	0.98	(100/100)
ns3	H2-IAb, H2-IEd	357	371	GKTVWFVPSVKMGNE	Pos	1.0905	1	(100/100)
	H2-IAb,H2-IAd	544	558	PVWLAYKVAAAGVSY	Pos	1.0683	1	(100/100)
	H2-IEd	177	191	AGFEPEMLRKKQITV	Pos	0.8653	1	(100/100)
	H2-IEd	178	192	GFEPEMLRKKQITVL	Pos	0.8333	1	(100/100)
	H2-Iab,H2-Iad,H2-IEd	543	557	LPVWLAYKVAAAGVS	Pos	0.8057	1	(100/100)
	H2-IEd	359	373	TVWFVPSVKMGNEIA	Pos	0.8048	1	(100/100)
	H2-IEd	176	190	PAGFEPEMLRKKQIT	Pos	0.8015	1	(100/100)
	H2-IAb	283	297	VMDEAHFTDPASIAA	Pos	0.7067	1	(100/100)
	H2-IAb	287	301	AHFTDPASIAARGYI	Pos	0.7005	1	(100/100)
	H2-IAd	227	241	VVAAEMAEALRGLPI	Pos	0.6317	1	(100/100)
	H2-IAb,H2-IAd	220	234	AVLAPTRVVAAEMAE	Pos	0.5399	1	(100/100)
	H2-IAb,H2-IAd	222	236	LAPTRVVAAEMAEAL	Pos	0.5049	1	(100/100)
	H2-IAb,H2-IAd,H2-IEd	541	555	ADLPVWLAYKVAAAG	Pos	0.4801	1	(100/100)
	H2-IAd	221	235	VLAPTRVVAAEMAEA	Pos	0.4758	1	(100/100)
	H2-IAb	310	324	AAAIFMTATPPGTSD	Pos	0.4492	1	(100/100)
	H2-IAb	28	42	RGLLGSYQAGAGVMV	Pos	0.4219	1	(100/100)
ns4A	H2-IEd	68	82	FFLLMQRKGIGKIGL	Pos	0.9295	1	(100/100)
	H2-IAd	53	67	TIALIALLSVMTMGV	Pos	0.6547	1	(100/100)
	H2-IAd	52	66	QTIALIALLSVMTMG	Pos	0.6377	1	(100/100)
	H2-IAd	48	62	PDALQTIALIALLSV	Pos	0.6309	1	(100/100)
	H2-IAd	51	65	LQTIALIALLSVMTM	Pos	0.5781	1	(100/100)
	H2-IAd	50	64	ALQTIALIALLSVMT	Pos	0.5606	1	(100/100)
	H2-IAd	54	68	IALIALLSVMTMGVF	Pos	0.5606	1	(100/100)
	H2-IAd	45	59	EELPDALQTIALIAL	Pos	0.5322	1	(100/100)
	H2-IEd	90	104	ATFFCWMAEVPGTKI	Pos	0.5026	1	(100/100)
	H2-IAd	49	63	DALQTIALIALLSVM	Pos	0.4948	1	(100/100)
	H2-IAd	46	60	ELPDALQTIALIALL	Pos	0.4699	1	(100/100)
	H2-IAd	47	61	LPDALQTIALIALLS	Pos	0.4618	1	(100/100)
	H2-IEd	66	80	GVFFLLMQRKGIGKI	Pos	0.4545	1	(100/100)
	H2-IEd	89	103	VATFFCWMAEVPGTK	Pos	0.4297	1	(100/100)
ns4B	H2-IAb,H2-IAd	34	48	LDLRPATAWSLYAVT	Pos	1.2732	1	(100/100)
	H2-IAb,H2-IAd	33	47	LLDLRPATAWSLYAV	Pos	1.1871	1	(100/100)
	H2-IAb,H2-IAd	32	46	FLLDLRPATAWSLYA	Pos	0.9413	1	(100/100)
	H2-IAb,H2-IAd	31	45	EFLLDLRPATAWSLY	Pos	0.8361	0.99	(100/100)
	H2-IAb	183	197	LAAVVVNPSVKTVRE	Pos	0.7485	0.99	(100/100)
	H2-IAd	178	192	LILVSLAAVVVNPSV	Pos	0.6482	0.99	(100/100)
	H2-IAb,H2-IAd	36	50	LRPATAWSLYAVTTA	Pos	0.6117	1	(100/100)
	H2-IAb,H2-IAd	42	56	WSLYAVTTAVLTPLL	Pos	0.5296	1	(100/100)
	H2-IAb	38	52	PATAWSLYAVTTAVL	Pos	0.4798	1	(100/100)
ns5	H2-IAb,H2-IEd	475	489	AIWFMWLGARFLEFE	Pos	1.1202	1	(100/100)
	H2-IAb	307	321	YHGSYDVKPTGSASS	Pos	0.9562	1	(100/100)
	H2-IEd	768	782	LLLYFHRRDLRLMAN	Pos	0.8768	1	(100/100)
	H2-IEd	763	777	YAQMWLLLYFHRRDL	Pos	0.7749	1	(100/100)
	H2-IAb,H2-IEd	472	486	GSRAIWFMWLGARFL	Pos	0.7498	1	(100/100)

## Sheet: S5 (Final HTL epitopes)
Sheet5:		Final HTL epitopes with corresponding HLA alleles
Protein	Mouse Allele	Epitope	Antigenic Score	IFN-g	Start	End	MHC-ii Allele (IEDB Percentile Rank ≤ 10)
Capsid C	H2-IAb,H2-IAd	AFFRFTAIAPTRAVL	0.8775	Pos	52	66	HLA-DPA1*02:01/DPB1*14:01,HLA-DRB1*01:01,HLA-DRB1*07:01,HLA-DRB1*09:01,HLA-DRB3*02:02,HLA-DRB1*08:02,HLA-DRB1*04:01,HLA-DPA1*01:03/DPB1*04:01,HLA-DPA1*03:01/DPB1*04:02,HLA-DRB1*04:05,HLA-DRB5*01:01,HLA-DPA1*02:01/DPB1*05:01,HLA-DQA1*05:01/DQB1*03:01,HLA-DRB1*11:01
PrM	H2-IAb	LRNPGYALVAAVIGW	0.5033	Pos	129	143	HLA-DQA1*05:01/DQB1*03:01,HLA-DRB1*01:01,HLA-DQA1*01:02/DQB1*06:02,HLA-DQA1*04:01/DQB1*04:02,HLA-DRB1*09:01
Envelop	H2-IAb	VTVNPFVSVATANAK	0.7669	Pos	356	370	HLA-DRB1*08:02,HLA-DRB1*04:01,HLA-DRB1*04:05,HLA-DRB1*09:01,HLA-DRB1*01:01,HLA-DPA1*02:01/DPB1*14:01,HLA-DRB3*02:02,HLA-DRB1*15:01,HLA-DQA1*05:01/DQB1*03:01,HLA-DRB1*07:01,HLA-DRB5*01:01
NS2A	H2-IEd	IQPVFMVASFLKARW	0.9156	Pos	85	99	HLA-DPA1*01:03/DPB1*04:01,HLA-DPA1*01:03/DPB1*02:01,HLA-DPA1*03:01/DPB1*04:02,HLA-DPA1*02:01/DPB1*05:01,HLA-DPA1*02:01/DPB1*01:01,HLA-DRB5*01:01,HLA-DPA1*02:01/DPB1*14:01,HLA-DRB1*15:01,HLA-DRB1*01:01,HLA-DRB1*08:02,HLA-DRB1*12:01
NS2B	H2-IAb	VCLAISAYTPWAILP	0.9945	Pos	103	117	HLA-DRB1*07:01,HLA-DPA1*01:03/DPB1*04:01,HLA-DRB1*15:01,HLA-DPA1*01:03/DPB1*02:01,HLA-DRB1*09:01
NS3	H2-IAb,H2-IAd	PVWLAYKVAAAGVSY	1.0683	Pos	544	558	LA-DPA1*02:01/DPB1*14:01,HLA-DRB1*09:01,HLA-DQA1*05:01/DQB1*03:01,HLA-DRB1*08:02,HLA-DRB1*01:01,HLA-DRB5*01:01,HLA-DRB1*07:01,HLA-DRB3*02:02,HLA-DRB1*04:01,HLA-DRB1*12:01
ns4A	H2-IEd	FFLLMQRKGIGKIGL	0.9295	Pos	68	82	HLA-DRB1*11:01,HLA-DRB5*01:01,HLA-DRB1*08:02,HLA-DRB4*01:01,HLA-DRB1*01:01
ns4B	H2-IAb,H2-IAd	LDLRPATAWSLYAVT	1.2732	Pos	34	48	HLA-DRB1*09:01,HLA-DPA1*02:01/DPB1*14:01,HLA-DRB1*07:01,HLA-DQA1*01:01/DQB1*05:01,HLA-DRB3*02:02,HLA-DRB1*15:01
NS5	H2-IAb,H2-IEd	AIWFMWLGARFLEFE	1.1202	Pos	475	489	HLA-DPA1*01:03/DPB1*04:01,HLA-DRB1*01:01,HLA-DPA1*01:03/DPB1*02:01,HLA-DPA1*02:01/DPB1*01:01,HLA-DRB1*07:01,HLA-DRB5*01:01,HLA-DQA1*05:01/DQB1*02:01,HLA-DPA1*03:01/DPB1*04:02,HLA-DQA1*01:01/DQB1*05:01,HLA-DQA1*04:01/DQB1*04:02,HLA-DRB1*09:01,HLA-DPA1*02:01/DPB1*05:01,HLA-DRB1*12:01
