# Supplementary material for: Immunoinformatics and molecular dynamics approaches: Next generation vaccine design against West Nile virus
Source: PLoS One. 2021 Jun 17;16(6):e0253393. doi: 10.1371/journal.pone.0253393 (PMC8211291; doi:10.1371/journal.pone.0253393)
Supplement: S6 File — (XLSX) [file pone.0253393.s009.xlsx]

## Sheet: S1 (Discontinuous epitopes)
Sheet1:	Discontinuous epitopes found in vaccine construct
No.	Residues	Number of residues	Score
1	_:F359, _:E360, _:K361, _:K362, _:S363, _:K364, _:K365, _:P366, _:G367, _:G368, _:P369, _:G370, _:K371, _:S372, _:R373, _:A374, _:V375, _:N376, _:M377, _:L378, _:K379, _:K380, _:L381, _:R383, _:G384, _:M385, _:P386	27	0.735
2	_:R312, _:K313, _:D327, _:L328, _:R329, _:A331, _:R396, _:K397, _:K398, _:L399, _:S400, _:A401, _:G402, _:N403, _:D404, _:P405, _:E406, _:D407, _:I408, _:D409, _:C410, _:W411, _:T413, _:K414, _:K415, _:S417, _:L418, _:T419, _:V420, _:Q421, _:T422, _:H423, _:G424, _:E425, _:S426, _:T427, _:L428, _:A429, _:N430, _:K431, _:K433, _:K434, _:C435, _:V436, _:T437, _:I438, _:M439, _:S440, _:K441, _:D442,…	59	0.722
3	_:L6, _:Q7, _:K8, _:Y9, _:C11, _:R12, _:V13, _:R14, _:G15, _:G16, _:R17, _:C18, _:A19, _:V20, _:L21, _:S22, _:C23, _:L24, _:P25, _:K26, _:E27, _:E28, _:Q29, _:I30, _:G31, _:K32, _:C33, _:S34, _:T35, _:R36, _:G37, _:R38, _:K39, _:C40, _:C41, _:R42, _:R43, _:K44, _:E46, _:A47, _:A48, _:A49, _:K50, _:A51, _:K52, _:F53, _:V54, _:A55, _:A56, _:W57, _:T58, _:L59, _:F70, _:R72, _:F73, _:S271, _:A272, _:…	58	0.711
4	_:G91, _:G92, _:S93, _:F111, _:A112, _:P113, _:E114, _:L115, _:L124, _:V126, _:V127, _:F128, _:G129, _:G130, _:L166, _:L167, _:G168, _:G169, _:G170, _:S171, _:L172, _:E173, _:F174, _:E175, _:A176, _:L177, _:G178, _:F179, _:L180, _:G181, _:P182, _:G183, _:P184, _:G185, _:A186, _:F187, _:F188, _:R189, _:F190, _:T191, _:A192, _:I193, _:A194, _:P195, _:T196, _:R197, _:A198, _:V199, _:L200, _:G201, _:…	86	0.686
5	_:W467, _:H468, _:E469, _:G470, _:G471, _:E472, _:T473, _:A474, _:K475, _:S476, _:K477, _:F479, _:P480	13	0.635
6	_:G143, _:G144, _:A296, _:G297, _:V298, _:S299, _:Y300, _:G301, _:P302, _:G303, _:P304, _:G305, _:F306, _:F307, _:L308, _:L309, _:M310, _:Q311, _:G314, _:K317, _:L320, _:G321, _:P322, _:G323, _:P324, _:G325, _:L326	27	0.577
7	_:G155, _:G156, _:G157, _:S158, _:L279, _:P280, _:G281, _:P282, _:G283, _:P284, _:G285, _:P286, _:V287, _:W288, _:L289	15	0.567

## Sheet: S2 (Overlapped D. Epitopes)
Sheet2:	Discontinuous epitopes found in vaccine construct overlapped with linear epitopes
Protein	Overlapped Discontinuous Epitopes	Final Linear B cell epitopes	Start position	End Position	Antigenic Score
Capsid C	_:S363, _:K364, _:K365, _:P366, _:G367, _:G368, _:P369, _:G370, _:K371, _:S372, _:R373, _:A374, _:V375, _:N376, _:M377, _:L378	SKKPGGPGKSRAVNML	2	17	0.7936
	_:L381, _:R383, _:G384, _:M385, _:P386	LKRGMPRVLSLIGLKR	17	32	0.5267
prM	_:L399, _:S400, _:A401, _:G402, _:N403, _:D404, _:P405, _:E406, _:D407, _:I408, _:D409, _:C410, _:W411, _:T413, _:K414	LSAGNDPEDIDCWCTK	56	71	1.0423
	_:S417, _:L418, _:T419, _:V420, _:Q421, _:T422, _:H423, _:G424, _:E425, _:S426, _:T427, _:L428, _:A429, _:N430, _:K431	SLTVQTHGESTLANKK	93	108	0.7394
Envelop	_:C435, _:V436, _:T437, _:I438, _:M439, _:S440, _:K441, _:D442, _:K443, _:P444, _:T445, _:M450	CVTIMSKDKPTIDVKM	30	45	1.1005
	Nil	YIVVGRGEQQINHHWH	383	398	1.0926
